# Supplementary material for: Parasite Genotype Is a Major Predictor of Mortality from Visceral Leishmaniasis
Source: mBio. 2022 Oct 12;13(6):e02068-22. doi: 10.1128/mbio.02068-22 (PMC9765272; doi:10.1128/mbio.02068-22)
Supplement: TABLE S2 [file mbio.02068-22-s0009.xlsx]

## Sheet: Sheet1
Supplementary table S2 - Phenotype summary
traits studied and their variability within the 109 individuals.
Trait	Variability	Trait type
Age	1-88 years	quantitative
Sex	Male/female	binary; 1=male, 0=female
Mortality	Yes/No	binary; 1=died, 0=recovered
Bleeding	Present/absent	binary; 1=present, 0=absent
Oedema	Present/absent	binary; 1=present, 0=absent
HIV co-infection	Positive/negative	binary; 1=present, 0=absent
Jaundice	Present/absent	binary; 1=present, 0=absent
Vomiting	Present/absent	binary; 1=present, 0=absent
Dyspnoea	Present/absent	binary; 1=present, 0=absent
Bacterial co-infection	Positive/negative	binary; 1=present, 0=absent
Haemoglobin (g/dL)	2.7-14.8	quantitative
Leukocyte count (1000/mm3)	570-16600	quantitative
Platelet count (1000/mm3)	9000-522000	quantitative
Creatinine level (mg/dL)	0.2-3.1	quantitative
Kala-Cal*	0.1-81.6	quantitative
Kala-Cal**	0.2-100	quantitative
Kala-Cal: Calculator of Kala-azar severity. Kala-Cal*: Used clinical model; Kala-Cal**: Used clinical and laboratorial model. Available at: <https://www.sbmt.org.br/kalacal/>.
Full phenotypic data is available in Supplementary Table S3.
