# Supplementary material for: Parasite Genotype Is a Major Predictor of Mortality from Visceral Leishmaniasis
Source: mBio. 2022 Oct 12;13(6):e02068-22. doi: 10.1128/mbio.02068-22 (PMC9765272; doi:10.1128/mbio.02068-22)
Supplement: TABLE S3 [file mbio.02068-22-s0008.xlsx]

## Sheet: Sheet1
Supplementary table S3 - patient phenotypes
FID (VCF_ID)	York_ID	Age	Sex	Mortality	Bleeding sites	Oedema	HIV Co-infection	Jaundice	Vomiting	Dyspnoea	Bacterial Co-infection	Haemoglobin (g/dL)	Leukocyte count/ml	Platelet count/ml	Creatinine (mg/dL)	Kala-Cal* clinical model	Kala-Cal** clinical and laboratory data model	Treatment	Treatment code	Patient relapsed?
1255	52	20	F	Y	0	N	N	N	Y	N	N	8	2000	105000	1.3	3.6	NA	Glucantime + B-Amphotericin	4	NA
1661	53	1	F	Y	2	Y	N	Y	Y	Y	Y	4.9	3650	24000	NA	44	62.6	NA	NA	NA
1689	54	1	F	Y	2	Y	N	N	Y	Y	Y	8.6	1500	100000	0.6	24	62.6	B-Amphotericin	3	NA
1798	55	32	M	Y	2	Y	N	N	Y	Y	Y	7	2200	120000	2.1	28.8	NA	B-Amphotericin	3	NA
1801	56	1	M	Y	0	Y	N	N	Y	Y	Y	6	2000	38000	1.1	12.7	NA	B-Amphotericin	3	NA
2008	57	54	M	Y	5	Y	N	N	N	N	N	5.7	3590	66000	1.2	47.4	NA	Ambisome	2	NA
2145	58	55	M	Y	0	N	Y	N	Y	N	Y	7	1300	69000	1.7	47.4	24	Glucantime	1	NA
2492	59	1	F	Y	0	N	N	N	N	Y	Y	2.7	16600	77000	0.9	3	15.6	NA	NA	NA
2525	60	43	M	Y	1	N	Y	N	N	N	N	7.6	2920	98000	2	15.4	24	B-Amphotericin	3	NA
2527	61	9	F	Y	0	N	Y	N	Y	Y	Y	6	9390	20000	0.9	15.4	73.3	B-Amphotericin	3	NA
2765	62	54	M	Y	0	N	Y	Y	N	N	Y	9.9	2000	45000	0.6	47.4	100	B-Amphotericin	3	NA
2914	63	47	M	Y	0	N	N	N	N	N	NA	6.3	988	75000	0.5	3.6	0.2	Glucantime + B-Amphotericin	4	NA
2959	64	1	M	Y	5	Y	Y	N	N	N	N	9.5	3440	24000	0.8	80.2	89.8	NA	NA	NA
3097	65	1	M	N	0	N	N	N	N	Y	N	6.5	1550	71000	NA	1.1	NA	B-Amphotericin	3	NA
3113	66	6	M	N	0	N	N	N	N	N	N	4.8	788	98000	NA	0.3	0.2	Glucantime	1	NA
3130	67	23	M	N	0	N	N	N	N	N	Y	7.5	1000	91000	1.3	3.6	1.7	Glucantime	1	NA
3144	68	43	M	N	1	N	Y	N	N	N	N	5.5	1500	58000	0.4	15.4	NA	Ambisome	2	NA
3148	69	1	M	N	0	Y	N	N	Y	Y	Y	10.4	3240	135000	0.5	12.7	NA	Ambisome	2	NA
3149	70	1	M	N	0	N	N	N	N	Y	Y	8.8	8420	125000	0.8	3	NA	Ambisome	2	NA
3151	71	31	M	N	0	N	NA	N	N	N	N	7.6	1400	22000	0.9	1.6	7.8	Glucantime	1	NA
3153	72	17	F	N	0	N	N	N	N	N	N	7.1	2930	52000	0.6	1.6	NA	Glucantime	1	NA
3167	73	55	M	N	0	N	Y	Y	N	N	Y	7.6	840	61000	0.8	47.4	48.8	Glucantime	1	NA
3169	74	20	M	N	0	Y	N	Y	N	N	N	6.5	2700	140000	1.8	7.6	NA	B-Amphotericin	3	NA
3170	75	28	M	N	0	N	Y	N	Y	Y	N	8.4	2720	177000	0.7	28.8	NA	B-Amphotericin	3	NA
3171	76	36	M	N	0	N	Y	N	N	N	N	11.2	3500	75000	0.7	7.6	NA	Glucantime	1	NA
3172	77	3	M	N	0	N	N	N	N	N	N	7.2	3500	280000	0.8	0.3	NA	Glucantime	1	NA
3175	78	35	M	N	0	N	N	N	N	N	N	7	2340	151000	0.8	1.6	NA	Glucantime	1	NA
3181	79	3	F	N	0	N	N	N	N	N	N	9.7	3210	65000	0.4	0.3	NA	Glucantime	1	NA
3182	80	34	M	N	0	N	N	N	Y	N	N	5.7	1760	112000	1.6	3.6	NA	Glucantime	1	NA
3186	83	50	M	N	0	Y	N	N	Y	N	N	5.5	2200	160000	1.9	15.4	NA	B-Amphotericin	3	NA
3187	84	22	M	N	0	N	N	N	Y	N	N	11	3200	130000	NA	3.6	NA	Glucantime	1	NA
3191	85	2	M	N	0	N	N	N	N	N	Y	6.7	1660	75000	NA	0.7	NA	Glucantime	1	NA
3200	86	1	M	N	0	N	N	N	Y	N	Y	7.8	3760	63000	0.4	1.1	NA	B-Amphotericin	3	NA
3206	87	44	M	N	0	Y	Y	N	N	N	N	7.7	1800	88000	1.3	28.8	NA	B-Amphotericin	3	NA
3209	88	1	M	N	0	Y	N	N	N	N	Y	8	9900	150000	0.9	3	NA	Glucantime	1	NA
3216	89	1	M	N	0	Y	N	N	Y	Y	N	2.8	2600	15000	0.9	6.5	NA	B-Amphotericin	3	NA
3223	90	3	F	N	1	N	N	N	Y	Y	N	6.6	4700	160000	0.4	1.6	NA	Glucantime	1	NA
3248	49	3	F	Y	0	N	N	N	N	N	N	5.8	1800	130000	0.6	0.3	NA	Glucantime	1	NA
3388	50	59	M	Y	2	Y	N	N	Y	Y	N	5.6	624	77000	0.7	28.8	1.7	Glucantime + Ambisome	4	NA
3800	91	13	M	N	0	Y	N	N	Y	N	N	9.1	1750	68000	NA	1.6	NA	Ambisome	2	NA
3967	81	34	M	Y	2	Y	N	Y	N	N	Y	8.26	891	65000	1	15.4	48.8	Glucantime + B-Amphotericin	4	NA
5570	82	88	F	Y	3	N	N	N	N	N	N	6.1	1310	113000	1.2	3.6	0.2	Ambisome	2	NA
5745	51	74	F	Y	0	N	N	N	Y	N	Y	7.7	1380	71000	1.6	15.4	24	Ambisome	2	NA
3400P	752	74	M	Y	0	N	N	N	N	N	Y	7.2	1870	77000	3.1	7.6	7.8	Glucantime	1	NA
6954P	145	4	M	N	0	N	N	N	N	N	N	6.02	2490	99400	2.9	0.3	NA	NA	NA	NA
6987P	146	5	F	N	0	N	NA	N	N	Y	Y	5.6	700	58000	0.4	3	15.6	NA	NA	NA
6988P	147	1	F	N	0	N	N	N	Y	N	N	NA	4810	63600	0.4	0.1	3	NA	NA	NA
6998P	148	1	F	N	0	N	N	N	Y	N	N	NA	4810	63600	0.4	0.1	3	NA	NA	NA
7005P	149	51	M	N	NA	N	Y	N	N	N	N	6.63	2300	256000	0.9	15.4	NA	NA	NA	NA
7010P	151	28	M	N	0	N	N	Y	N	N	N	8.5	2700	33000	1	3.6	7.8	NA	NA	NA
7019P	155	23	F	N	0	N	N	Y	N	N	N	6.6	1900	64000	0.5	3.6	NA	NA	NA	NA
7021P	154	1	M	N	0	N	N	N	N	N	Y	12.5	6900	77000	0.4	0.7	NA	NA	NA	NA
7023P	156	2	F	N	0	N	N	Y	N	Y	Y	5.3	2300	66000	0.6	3.6	NA	NA	NA	NA
7047P	164	2	F	N	0	N	N	N	N	N	N	8.36	3120	176000	0.7	0.3	NA	NA	NA	NA
7049P	166	38	M	Y	0	N	Y	N	N	Y	Y	8.3	4400	245000	0.64	28.8	73.3	NA	NA	NA
7051P	168	1	M	N	0	N	N	N	Y	N	N	14.8	4440	131000	0.5	0.1	NA	NA	NA	NA
7079P	177	15	F	N	0	N	N	N	N	N	Y	7.88	1370	32800	0.9	0.7	7.8	NA	NA	NA
7081O	178	1	F	N	0	N	N	N	N	N	Y	6.41	3940	90300	NA	0.1	NA	NA	NA	NA
7091P	180	12	M	N	0	Y	N	N	N	N	N	7.45	1740	70600	NA	0.7	NA	NA	NA	NA
7099P	184	23	M	N	0	N	N	N	N	N	N	8.27	4850	311000	0.9	1.6	NA	Ambisome	2	NA
7108P	753	43	M	N	0	Y	Y	N	N	N	N	11.3	898	171000	0.5	28.8	7.8	NA	NA	NA
7113P	754	1	M	N	0	N	N	N	N	N	N	8.33	11700	133000	0.3	1.1	7.3	NA	NA	NA
7117P	755	4	M	N	0	N	N	N	N	N	N	9.94	4420	140000	NA	0.3	NA	NA	NA	NA
7118P	756	15	M	N	0	N	N	N	N	N	N	8.38	3100	142000	0.5	0.3	NA	NA	NA	NA
7121P	757	42	M	N	0	N	N	N	N	N	N	7.99	1370	157000	0.6	3.6	0.2	NA	NA	NA
7122P	758	1	F	N	0	N	N	N	N	N	N	7.86	3240	129000	0.5	0.1	NA	NA	NA	NA
7124P	759	1	M	N	0	N	N	N	N	N	N	8.88	4980	141000	0.4	1.1	NA	NA	NA	NA
7128P	760	40	M	N	0	N	N	Y	N	N	Y	7.36	2390	219000	1.1	15.4	NA	NA	NA	NA
7131P	761	37	M	N	0	N	Y	N	N	N	N	6.6	1300	21000	1.9	7.6	90.7	NA	NA	NA
7135P	762	1	F	N	0	N	N	N	N	N	N	5.43	3040	158000	0.57	0.1	NA	Glucantime	1	NA
7136P	763	6	M	N	0	Y	N	N	Y	N	N	8.94	2520	90200	0.5	1.6	NA	NA	NA	NA
7140P	764	50	M	N	0	N	N	N	N	N	N	6.95	1780	107000	0.4	3.6	NA	NA	NA	NA
7145P	765	0	F	NA	0	N	N	Y	N	N	N	8.2	3030	29000	0.6	7.6	7.8	NA	NA	NA
7147P	766	34	M	N	0	N	N	N	N	N	N	12.3	4380	119000	0.8	1.6	NA	NA	NA	NA
7148P	767	17	M	N	0	N	N	N	N	N	N	8.31	1720	275000	0.6	0.3	NA	NA	NA	NA
7149P	768	46	F	N	0	N	N	N	N	N	N	9.2	3000	119000	0.4	3.6	NA	NA	NA	NA
7159P	769	35	M	N	0	N	N	N	N	N	N	7.54	1560	134000	0.7	1.6	NA	NA	NA	NA
7161P	771	22	M	N	0	N	N	Y	Y	N	N	9.6	2600	66000	0.5	7.6	NA	NA	NA	NA
7162P	772	34	M	N	0	N	Y	N	N	N	Y	10.5	3660	244000	0.5	15.4	NA	NA	NA	NA
7166P	773	3	F	N	0	N	N	N	N	N	N	7.2	4800	138000	0.3	0.3	NA	NA	NA	NA
7170P	775	4	F	N	0	N	N	N	Y	N	Y	7.53	4380	159000	0.3	1.6	NA	NA	NA	NA
7171P	776	2	M	N	1	N	N	N	N	N	N	8.01	4050	33400	0.3	0.3	1.7	NA	NA	NA
7172P	777	10	M	N	0	N	N	N	N	N	N	6.82	1130	46900	0.4	0.1	3	NA	NA	NA
7176P	778	19	M	N	2	N	N	Y	Y	N	N	7.8	2400	73000	1.2	7.6	NA	NA	NA	NA
7191P	779	1	F	N	0	N	N	N	N	N	N	7.41	3910	123000	0.4	0.1	NA	NA	NA	NA
7196P	782	1	F	N	0	N	N	N	Y	N	N	5.12	4440	44440	0.5	1.1	NA	NA	NA	NA
7205P	783	3	F	N	0	N	N	N	Y	N	N	6.3	3497	120300	0.3	0.7	NA	NA	NA	NA
7216P	784	58	M	Y	3	Y	Y	Y	N	Y	Y	7.68	1570	26800	0.7	81.6	100	NA	NA	NA
7223P	785	45	M	N	0	Y	N	N	N	N	N	8.4	1230	156000	0.7	7.6	0.2	NA	NA	NA
7226P	786	6	F	N	0	N	N	N	N	N	N	8.55	2659	144000	0.5	0.3	NA	NA	NA	NA
7234P	787	47	M	N	2	N	Y	N	Y	N	N	8.65	2260	68400	0.9	28.8	NA	NA	NA	NA
7235P	788	34	M	N	0	N	N	Y	N	N	N	6.65	729	128000	1	3.6	1.7	NA	NA	NA
7242P	789	1	F	N	0	Y	N	Y	Y	N	N	5.77	2480	94700	0.9	3.6	NA	NA	NA	NA
7244P	790	18	M	N	0	N	N	N	Y	N	N	7.88	2930	132000	2	3.6	NA	NA	NA	NA
7272P	791	23	F	N	0	Y	N	Y	N	N	N	4.55	2350	140000	NA	7.6	7.8	NA	NA	NA
M01	1001	38	M	N	0	N	N	N	N	N	N	NA	2300	110000	0.9	1.6	NA	Glucantime	1	N
M02	1002	34	F	N	0	N	Y	N	N	N	N	NA	1038	113000	0.8	7.6	7.8	Ambisome	2	N
M03	1003	49	F	N	0	N	Y	N	N	N	N	NA	1500	65000	1.12	15.4	NA	Ambisome	2	N
M04	1004	43	M	N	0	N	Y	N	N	N	N	NA	3360	148000	0.81	15.4	NA	Ambisome	2	Y
M05	1005	44	M	N	0	N	N	N	N	N	N	NA	3200	150000	0.8	3.6	NA	Glucantime	1	N
M06	1006	31	M	N	0	N	N	Y	N	Y	Y	NA	5070	522000	1.14	15.4	NA	Ambisome	2	N
M07	771	23	M	N	0	Y	N	N	N	N	N	NA	2100	80000	1.1	3	NA	Glucantime	1	N
M08	1008	42	M	N	0	N	N	N	Y	N	N	NA	3100	62000	0.9	7.6	NA	Glucantime	1	N
M09	1009	34	M	N	0	N	Y	N	N	N	N	NA	1420	111000	0.2	7.6	48.8	Ambisome	2	N
M10	1010	32	M	Y	0	Y	Y	Y	N	N	N	NA	3790	72000	0.76	28.8	73.3	Ambisome	2	Y
M11	1011	23	M	N	0	Y	N	N	N	N	N	NA	950	14000	1.54	3.6	7.8	Glucantime + Ambisome	4	Y
M13	1013	19	F	N	0	N	N	N	N	N	N	NA	980	71000	0.3	0.1	NA	Ambisome	2	N
M14	1014	20	M	N	0	N	Y	N	N	N	N	NA	570	79000	0.54	7.6	7.8	Ambisome + Pentamidine	4	Y
M15	1015	51	M	N	0	N	N	N	N	N	N	NA	3330	54000	1.53	3.6	NA	Ambisome	2	N
