# Supplementary material for: Parasite Genotype Is a Major Predictor of Mortality from Visceral Leishmaniasis
Source: mBio. 2022 Oct 12;13(6):e02068-22. doi: 10.1128/mbio.02068-22 (PMC9765272; doi:10.1128/mbio.02068-22)
Supplement: TABLE S4 [file mbio.02068-22-s0007.xlsx]

## Sheet: Sheet1
Supplementary table S4 - Heritability values estimated with LDAK
Trait	Component	Heritability	Her_SD	Size	Mega_Intensity	Int_SD
bacteria	gene.CNVs	0.075256	0.095148	359.92	209.09	264.358
bacteria	intergenic.CNVs	0.024778	0.046282	374.41	66.179	123.614
bacteria	SNPs.indels	0	0	1595.91	0	0
bacteria	somy	0	0	2.21	0	0
bacteria	all	0.100034	0.106085	2332.46	42.888	45.4821
haemoglobin	gene.CNVs	0	0	359.92	0	0
haemoglobin	intergenic.CNVs	0	0	374.41	0	0
haemoglobin	SNPs.indels	0.286427	0.252881	1595.91	179.476	158.456
haemoglobin	somy	0.049403	0.093743	2.21	22306.6	42327.5
haemoglobin	all	0.335829	0.254772	2332.46	143.981	109.229
leukocytes	gene.CNVs	0	0	359.92	0	0
leukocytes	intergenic.CNVs	0.014682	0.038741	374.41	39.2127	103.473
leukocytes	SNPs.indels	0	0	1595.91	0	0
leukocytes	somy	0	0	2.21	0	0
leukocytes	all	0.014682	0.038741	2332.46	6.29453	16.6097
platelets	gene.CNVs	0	0	359.92	0	0
platelets	intergenic.CNVs	0.008234	0.035302	374.41	21.9909	94.2858
platelets	SNPs.indels	0	0	1595.91	0	0
platelets	somy	0.192548	0.133614	2.21	86940.9	60330.7
platelets	all	0.200782	0.138076	2332.46	86.0816	59.1978
creatinine	gene.CNVs	0.093205	0.116732	359.92	258.959	324.327
creatinine	intergenic.CNVs	0	0	374.41	0	0
creatinine	SNPs.indels	0	0	1595.91	0	0
creatinine	somy	0	0	2.21	0	0
creatinine	all	0.093205	0.116732	2332.46	39.9599	50.0469
Kala-Cal*	gene.CNVs	0.03983	0.054638	359.92	110.662	151.805
Kala-Cal*	intergenic.CNVs	0.026996	0.044583	374.41	72.1017	119.073
Kala-Cal*	SNPs.indels	0	0	1595.91	0	0
Kala-Cal*	somy	0	0	2.21	0	0
Kala-Cal*	all	0.066825	0.068588	2332.46	28.6502	29.4058
Kala-Cal**	gene.CNVs	0	0	359.92	0	0
Kala-Cal**	intergenic.CNVs	0	0	374.41	0	0
Kala-Cal**	SNPs.indels	0	0	1595.91	0	0
Kala-Cal**	somy	0.199973	0.214366	2.21	90293.4	96792.4
Kala-Cal**	all	0.199973	0.214366	2332.46	85.7348	91.9058
age	gene.CNVs	0	0	359.92	0	0
age	intergenic.CNVs	0.032456	0.060177	374.41	86.6857	160.724
age	SNPs.indels	0.060417	0.149977	1595.91	37.8573	93.9761
age	somy	0.023463	0.06061	2.21	10594	27367.1
age	all	0.116335	0.149391	2332.46	49.8768	64.0489
sex	gene.CNVs	0	0	359.92	0	0
sex	intergenic.CNVs	0.153815	0.17942	374.41	410.818	479.204
sex	SNPs.indels	0.445418	0.269277	1595.91	279.1	168.73
sex	somy	0	0	2.21	0	0
sex	all	0.599233	0.26595	2332.46	256.911	114.021
mortality	gene.CNVs	0.619587	0.177801	359.92	1721.45	493.998
mortality	intergenic.CNVs	0	0	374.41	0	0
mortality	SNPs.indels	0.215554	0.164386	1595.91	135.067	103.005
mortality	somy	0	0	2.21	0	0
mortality	all	0.835141	0.170218	2332.46	358.052	72.9778
bleeding	gene.CNVs	0.039559	0.054783	359.92	109.911	152.207
bleeding	intergenic.CNVs	0	0	374.41	0	0
bleeding	SNPs.indels	0	0	1595.91	0	0
bleeding	somy	0	0	2.21	0	0
bleeding	all	0.039559	0.054783	2332.46	16.9603	23.4871
oedema	gene.CNVs	0.016117	0.069408	359.92	44.7782	192.843
oedema	intergenic.CNVs	0.016641	0.039893	374.41	44.4444	106.548
oedema	SNPs.indels	0	0	1595.91	0	0
oedema	somy	0.013911	0.051413	2.21	6281.11	23214.5
oedema	all	0.046668	0.073755	2332.46	20.0081	31.6212
HIV	gene.CNVs	0	0	359.92	0	0
HIV	intergenic.CNVs	0.045255	0.063963	374.41	120.869	170.836
HIV	SNPs.indels	0	0	1595.91	0	0
HIV	somy	0.085765	0.106616	2.21	38725.2	48140.1
HIV	all	0.13102	0.118949	2332.46	56.1723	50.9972
jaundice	gene.CNVs	0	0	359.92	0	0
jaundice	intergenic.CNVs	0	0	374.41	0	0
jaundice	SNPs.indels	0.140413	0.204631	1595.91	87.9834	128.222
jaundice	somy	0	0	2.21	0	0
jaundice	all	0.140413	0.204631	2332.46	60.1998	87.7318
vomiting	gene.CNVs	0.030327	0.077671	359.92	84.2607	215.799
vomiting	intergenic.CNVs	0	0	374.41	0	0
vomiting	SNPs.indels	0	0	1595.91	0	0
vomiting	somy	0.000191	0.033466	2.21	86.2981	15110.7
vomiting	all	0.030518	0.061718	2332.46	13.0842	26.4604
dyspnoea	gene.CNVs	0.04489	0.068682	359.92	124.721	190.826
dyspnoea	intergenic.CNVs	0	0	374.41	0	0
dyspnoea	SNPs.indels	0.061213	0.156588	1595.91	38.3564	98.1184
dyspnoea	somy	0	0	2.21	0	0
dyspnoea	all	0.106103	0.138754	2332.46	45.4898	59.4882
