# Supplementary material for: Parasite Genotype Is a Major Predictor of Mortality from Visceral Leishmaniasis
Source: mBio. 2022 Oct 12;13(6):e02068-22. doi: 10.1128/mbio.02068-22 (PMC9765272; doi:10.1128/mbio.02068-22)
Supplement: TABLE S5 [file mbio.02068-22-s0006.xlsx]

## Sheet: Sheet1
Supplementary Table S5 - List of GWAS hits with SNP/indel variants
Variants associated with P values in the 1st percentile for all traits collectively. Those highlighted (n = 2) are considered significant using permuted P values.
Data from LDAK
Data from snpEff
Chromosome	Position	ID	Associated trait	Multiple traits	Ref allele	Alt allele	Wald_Stat	Wald_P	Minus Log10 (P)	Effect	SD	A1_Mean	MAF	Variant type	Severity	Annotated region	Annotated region alternate	Annotation	Region type	Transcript name	Transcript type	Nucleotide change	Residue change
1	212291	1:212291	creatinine	N	T	C	-2.9924	0.0027681	2.55782	-0.098231	0.032827	0.585859	0.292929	intergenic_region	MODIFIER	LINJ_01_0090-CHR_END	LINJ_01_0090-CHR_END	NA	intergenic_region	NA	NA	n.212291T>C	NA
1	239907	1:239907	creatinine	N	A	C	-3.8578	0.0001144	3.94157	-0.12905	0.033452	0.606061	0.30303	intergenic_region	MODIFIER	LINJ_01_0090-CHR_END	LINJ_01_0090-CHR_END	NA	intergenic_region	NA	NA	n.239907A>C	NA
1	248464	1:248464	bacteria	Y	CGGGGGGGGGGGGGCATC	CGGGGGGGGGGGGCATC	-3.6776	0.0002354	3.62819	-0.30659	0.083365	0.72449	0.362245	intergenic_region	MODIFIER	LINJ_01_0090-CHR_END	LINJ_01_0090-CHR_END	NA	intergenic_region	NA	NA	n.248477delG	NA
1	248464	1:248464	CoDCM1	Y	CGGGGGGGGGGGGGCATC	CGGGGGGGGGGGGCATC	-3.7251	0.00019523	3.70945	-0.1302	0.034953	0.72449	0.362245	intergenic_region	MODIFIER	LINJ_01_0090-CHR_END	LINJ_01_0090-CHR_END	NA	intergenic_region	NA	NA	n.248477delG	NA
1	249681	1:249681	dyspnoea	Y	TGGGGGGGGGGGTTCT	TGGGGGGGGGGGGTTCT	-3.7377	0.00018568	3.73123	-0.26178	0.070036	0.732673	0.366337	intergenic_region	MODIFIER	LINJ_01_0090-CHR_END	LINJ_01_0090-CHR_END	NA	intergenic_region	NA	NA	n.249692_249693insG	NA
1	249681	1:249681	bacteria	Y	TGGGGGGGGGGGTTCT	TGGGGGGGGGGGGTTCT	-2.9867	0.00282	2.54975	-0.25771	0.086285	0.74	0.37	intergenic_region	MODIFIER	LINJ_01_0090-CHR_END	LINJ_01_0090-CHR_END	NA	intergenic_region	NA	NA	n.249692_249693insG	NA
2	18636	2:18636	platelets	N	TGAGAGAGAGAGAGAGAGC	TGAGAGAGAGAGAGAGC	3.0584	0.0022249	2.65269	0.059345	0.019404	0.275229	0.137615	intergenic_region	MODIFIER	NA	NA	NA	intergenic_region	NA	NA	NA	NA
2	32211	2:32211	platelets	N	GCAC	GC	4.1918	2.7677E-05	4.55788	0.13623	0.032499	0.174312	0.087156	intergenic_region	MODIFIER	CHR_START-LINJ_02_0700	CHR_START-LINJ_02_0700	NA	intergenic_region	NA	NA	n.32213_32214delAC	NA
2	79632	2:79632	vomiting	N	AGGGGGGGGGGGCGGC	AGGGGGGGGGGCGGC	-3.719	0.00020004	3.69888	-0.33475	0.090011	0.321101	0.16055	intergenic_region	MODIFIER	CHR_START-LINJ_02_0700	CHR_START-LINJ_02_0700	NA	intergenic_region	NA	NA	n.79643delG	NA
2	84124	2:84124	haemoglobin	N	TGGGGGGGGGGCCTT	TGGGGGGGGGGGCCTT	2.9355	0.0033297	2.47759	0.083585	0.028473	0.78022	0.39011	intergenic_region	MODIFIER	CHR_START-LINJ_02_0700	CHR_START-LINJ_02_0700	NA	intergenic_region	NA	NA	NA	NA
2	205008	2:205008	creatinine	N	A	C	-3.2367	0.0012094	2.91743	-0.10815	0.033415	0.555556	0.277778	intergenic_region	MODIFIER	CHR_START-LINJ_02_0700	CHR_START-LINJ_02_0700	NA	intergenic_region	NA	NA	n.205008A>C	NA
2	205014	2:205014	creatinine	Y	G	C	-3.1256	0.0017742	2.751	-0.10533	0.033698	0.575758	0.287879	intergenic_region	MODIFIER	CHR_START-LINJ_02_0700	CHR_START-LINJ_02_0700	NA	intergenic_region	NA	NA	n.205014G>C	NA
2	205014	2:205014	mortality	Y	G	C	-3.1745	0.001501	2.82362	-0.35479	0.11176	0.564815	0.282407	intergenic_region	MODIFIER	CHR_START-LINJ_02_0700	CHR_START-LINJ_02_0700	NA	intergenic_region	NA	NA	n.205014G>C	NA
2	205014	2:205014	CoDCM1	Y	G	C	-3.0633	0.002189	2.65975	-0.1066	0.0348	0.568807	0.284404	intergenic_region	MODIFIER	CHR_START-LINJ_02_0700	CHR_START-LINJ_02_0700	NA	intergenic_region	NA	NA	n.205014G>C	NA
2	221882	2:221882	CoDCM1	N	A	C	-3.0288	0.0024549	2.60997	-0.10464	0.034547	0.522936	0.261468	intergenic_region	MODIFIER	CHR_START-LINJ_02_0700	CHR_START-LINJ_02_0700	NA	intergenic_region	NA	NA	NA	NA
2	242516	2:242516	jaundice	N	CGTG	CG	-3.1058	0.0018978	2.72175	-0.2718	0.087513	0.220183	0.110092	intergenic_region	MODIFIER	CHR_START-LINJ_02_0700	CHR_START-LINJ_02_0700	NA	intergenic_region	NA	NA	n.242518_242519delTG	NA
3	38183	3:38183	dyspnoea	N	GCCCCCCCCCCTGCTT	GCCCCCCCCCCCTGCTT	-3.0067	0.0026408	2.57826	-0.16653	0.055386	1	0.5	intergenic_region	MODIFIER	CHR_START-LINJ_03_0200	CHR_START-LINJ_03_0200	NA	intergenic_region	NA	NA	n.38193_38194insC	NA
3	106057	3:106057	platelets	N	CTGTGTGTGTGTGTGTGTGTGTGTGTGTGTGTGTGTGGT	TGTGTGTGTGTGTGTGTGTGTGTGTGTGTGTGTGTGTGGT	3.207	0.0013411	2.87254	0.10421	0.032494	0.119266	0.059633	intergenic_region	MODIFIER	NA	NA	NA	intergenic_region	NA	NA	NA	NA
3	156384	3:156384	bleeding	N	T	G	3.229	0.0012422	2.90581	0.10217	0.031642	0.453704	0.226852	intergenic_region	MODIFIER	NA	NA	NA	intergenic_region	NA	NA	NA	NA
3	374568	3:374568	CoDCM1	N	T	G	-2.9012	0.0037175	2.42975	-0.10199	0.035155	0.587156	0.293578	intergenic_region	MODIFIER	NA	NA	NA	intergenic_region	NA	NA	NA	NA
3	374573	3:374573	creatinine	N	T	G	-2.9308	0.0033807	2.47099	-0.099726	0.034027	0.585859	0.292929	intergenic_region	MODIFIER	LINJ_03_0490-CHR_END	LINJ_03_0490-CHR_END	NA	intergenic_region	NA	NA	n.374573T>G	NA
4	65060	4:65060	creatinine	N	T	C	-3.0354	0.0024019	2.61945	-0.10207	0.033625	0.444444	0.222222	intergenic_region	MODIFIER	CHR_START-LINJ_04_1000	CHR_START-LINJ_04_1000	NA	intergenic_region	NA	NA	n.65060T>C	NA
4	67533	4:67533	bacteria	N	A	C	-2.9471	0.0032075	2.49383	-0.26389	0.089541	0.666667	0.333333	intergenic_region	MODIFIER	CHR_START-LINJ_04_1000	CHR_START-LINJ_04_1000	NA	intergenic_region	NA	NA	n.67533A>C	NA
4	94996	4:94996	creatinine	N	T	C	-3.1193	0.001813	2.7416	-0.10561	0.033858	0.414141	0.207071	intergenic_region	MODIFIER	CHR_START-LINJ_04_1000	CHR_START-LINJ_04_1000	NA	intergenic_region	NA	NA	n.94996T>C	NA
4	228647	4:228647	sex	N	CGGGGGGGGAAGC	CGGGGGGGGGAAGC	-2.8652	0.004168	2.38007	-0.23699	0.082713	0.513761	0.256881	intergenic_region	MODIFIER	CHR_START-LINJ_04_1000	CHR_START-LINJ_04_1000	NA	intergenic_region	NA	NA	n.228655_228656insG	NA
5	60601	5:60601	jaundice	N	TTGTGTGTGTGTGTGTGTGTGTGTGTGTGTGA	TTGTGTGTGTGTGTGTGTGTGTGTGTGTGA	3.2204	0.0012799	2.89282	0.27453	0.085245	0.174312	0.087156	intergenic_region	MODIFIER	CHR_START-LINJ_05_0600	CHR_START-LINJ_05_0600	NA	intergenic_region	NA	NA	n.60630_60631delTG	NA
5	122428	5:122428	mortality	N	G	C	3.4231	0.00061916	3.2082	0.30154	0.08809	0.796296	0.398148	intergenic_region	MODIFIER	CHR_START-LINJ_05_0600	CHR_START-LINJ_05_0600	NA	intergenic_region	NA	NA	n.122428G>C	NA
5	125959	5:125959	vomiting	N	AACA	AA	-2.8832	0.003937	2.40483	-0.30536	0.10591	0.211009	0.105505	intergenic_region	MODIFIER	CHR_START-LINJ_05_0600	CHR_START-LINJ_05_0600	NA	intergenic_region	NA	NA	NA	NA
5	138593	5:138593	creatinine	N	A	C	-2.8971	0.0037662	2.4241	-0.097859	0.033778	0.555556	0.277778	intergenic_region	MODIFIER	CHR_START-LINJ_05_0600	CHR_START-LINJ_05_0600	NA	intergenic_region	NA	NA	n.138593A>C	NA
5	321045	5:321045	CoDCM1	N	A	C	-2.9366	0.0033185	2.47906	-0.10172	0.03464	0.62037	0.310185	upstream_gene_variant	MODIFIER	LINJ_05_0880	LINF_050008800	microtubule-associated protein	transcript	CAM65398	protein_coding	c.-951A>C	NA
5	361266	5:361266	jaundice	N	G	A	3.0699	0.0021413	2.66932	0.21709	0.070715	0.12844	0.06422	intergenic_region	MODIFIER	LINJ_05_0890-CHR_END	LINJ_05_0890-CHR_END	NA	intergenic_region	NA	NA	n.361266G>A	NA
5	363792	5:363792	oedema	N	GCCCCCCCCCCTCCCCCTTGG	GCCCCCCCCCTCCCCCTTGG	4.5043	6.6597E-06	5.17655	0.43326	0.096188	0.155963	0.077982	intergenic_region	MODIFIER	LINJ_05_0890-CHR_END	LINJ_05_0890-CHR_END	NA	intergenic_region	NA	NA	n.363802delC	NA
5	433904	5:433904	bleeding	N	AATATATATATATATATATG	AATATATATATATATATATATG	-3.0328	0.0024231	2.61563	-0.096062	0.031674	0.527778	0.263889	intergenic_region	MODIFIER	LINJ_05_0890-CHR_END	LINJ_05_0890-CHR_END	NA	intergenic_region	NA	NA	n.433922_433923insAT	NA
6	77048	6:77048	CoDCM1	N	T	G	-2.9487	0.0031913	2.49603	-0.10342	0.035074	0.422018	0.211009	synonymous_variant	LOW	LINJ_06_0240	LINF_060007700; POMP34	hypothetical	transcript	CAM65455	protein_coding	c.2179A>C	p.Gln727Gln
6	77392	6:77392	CoDCM1	Y	GCCCCCCCCCCTCTTCA	GCCCCCCCCCCCTCTTCA	-2.8906	0.0038452	2.41508	-0.09683	0.033498	0.74	0.37	frameshift_variant	HIGH	LINJ_06_0240	LINF_060007700; POMP34	hypothetical	transcript	CAM65455	protein_coding	c.1824_1825insG	p.Arg609fs
6	77392	6:77392	mortality	Y	GCCCCCCCCCCTCTTCA	GCCCCCCCCCCCTCTTCA	-3.339	0.00084084	3.07529	-0.24414	0.073118	0.737374	0.368687	frameshift_variant	HIGH	LINJ_06_0240	LINF_060007700; POMP34	hypothetical	transcript	CAM65455	protein_coding	c.1824_1825insG	p.Arg609fs
6	271328	6:271328	dyspnoea	Y	C	T	-3.6548	0.00025736	3.58946	-0.30939	0.084653	0.844037	0.422018	intergenic_region	MODIFIER	LINJ_06_0560-CHR_END	LINJ_06_0560-CHR_END	NA	intergenic_region	NA	NA	n.271328C>T	NA
6	271358	6:271358	haemoglobin	Y			3.1043	0.0019073	2.71958	0.082143	0.026461	0.419355	0.209677	intergenic_region	MODIFIER	LINJ_06_0560-CHR_END	LINJ_06_0560-CHR_END	NA	intergenic_region	NA	NA	NA	NA
6	271598	6:271598	bacteria	N	C	T	-3.5296	0.00041617	3.38073	-0.20684	0.058602	0.514019	0.257009	intergenic_region	MODIFIER	LINJ_06_0560-CHR_END	LINJ_06_0560-CHR_END	NA	intergenic_region	NA	NA	n.271598C>T	NA
7	44597	7:44597	dyspnoea	N	ACCCCCCCCATCT	ACCCCCCCCCATCT	3.2375	0.0012059	2.91869	0.24753	0.076458	0.146789	0.073394	intergenic_region	MODIFIER	CHR_START-LINJ_07_1000	CHR_START-LINJ_07_1000	NA	intergenic_region	NA	NA	n.44605_44606insC	NA
7	403570	7:403570	creatinine	N	G	C	-3.2827	0.0010281	2.98796	-0.11206	0.034137	0.383838	0.191919	intergenic_region	MODIFIER	CHR_START-LINJ_07_1000	CHR_START-LINJ_07_1000	NA	intergenic_region	NA	NA	n.403570G>C	NA
7	403580	7:403580	creatinine	N	T	C	-3.0276	0.0024647	2.60824	-0.10309	0.03405	0.418367	0.209184	intergenic_region	MODIFIER	CHR_START-LINJ_07_1000	CHR_START-LINJ_07_1000	NA	intergenic_region	NA	NA	n.403580T>C	NA
7	433153	7:433153	creatinine	N	T	C	-3.6998	0.0002158	3.66595	-0.12215	0.033016	0.454545	0.227273	downstream_gene_variant	MODIFIER	LINJ_07_1000	LINF_070014700	putative ubiquitin carrier protein	transcript	CAM65659	protein_coding	c.*1875T>C	NA
7	458792	7:458792	creatinine	N	T	C	-3.7126	0.00020512	3.68799	-0.12215	0.032901	0.454545	0.227273	missense_variant	MODERATE	LINJ_07_1040	LINF_070015300	hypothetical	transcript	CAM65663	protein_coding	c.3225T>C	p.Glu1075Asp
7	555831	7:555831	haemoglobin	N	TGGGGGGGGGGCGCGTGA	TGGGGGGGGGCGCGTGA	3.3457	0.00082085	3.08574	0.092312	0.027592	0.27957	0.139785	intergenic_region	MODIFIER	NA	NA	NA	intergenic_region	NA	NA	NA	NA
7	558911	7:558911	creatinine	N	T	C	-2.8801	0.003975	2.40066	-0.10056	0.034916	0.373737	0.186869	intergenic_region	MODIFIER	NA	NA	NA	intergenic_region	NA	NA	NA	NA
7	558916	7:558916	creatinine	N	T	C	-3.3351	0.00085274	3.06918	-0.11098	0.033276	0.454545	0.227273	intergenic_region	MODIFIER	LINJ_07_1190-CHR_END	LINJ_07_1190-CHR_END	NA	intergenic_region	NA	NA	n.558916T>C	NA
7	558921	7:558921	creatinine	N	T	C	-2.9311	0.0033781	2.47133	-0.098575	0.033631	0.535354	0.267677	intergenic_region	MODIFIER	LINJ_07_1190-CHR_END	LINJ_07_1190-CHR_END	NA	intergenic_region	NA	NA	n.558921T>C	NA
7	572437	7:572437	CoDCM1	N	GTTTTTTTTTTTTTTTTGGTGCGA	GTTTTTTTTTTTTTTGGTGCGA	-3.4373	0.00058749	3.231	-0.12052	0.035063	0.46875	0.234375	intergenic_region	MODIFIER	LINJ_07_1190-CHR_END	LINJ_07_1190-CHR_END	NA	intergenic_region	NA	NA	n.572452_572453delTT	NA
8	104095	8:104095	bacteria	N	TCCCCCCCACTT	TCCCCCCACTT	-3.9082	9.2975E-05	4.03163	-0.33308	0.085226	0.351852	0.175926	intergenic_region	MODIFIER	CHR_START-LINJ_08_0600	CHR_START-LINJ_08_0600	NA	intergenic_region	NA	NA	n.104102delC	NA
8	227705	8:227705	haemoglobin	N	A	C	2.9278	0.0034134	2.46681	0.079236	0.027063	0.365591	0.182796	intergenic_region	MODIFIER	NA	NA	NA	intergenic_region	NA	NA	NA	NA
8	415129	8:415129	creatinine	N	T	C	-3.7983	0.00014567	3.83663	-0.12889	0.033934	0.363636	0.181818	upstream_gene_variant	MODIFIER	LINJ_08_0960	LINF_080014800	cysteine peptidase B (CPB)	transcript	CBZ08377	protein_coding	c.-3664A>G	NA
9	43112	9:43112	creatinine	N	A	C	-3.2262	0.0012543	2.9016	-0.1157	0.035861	0.686869	0.343434	intergenic_region	MODIFIER	LINJ_09_0110-LINJ_09_0120	LINJ_09_0110-LINJ_09_0120	NA	intergenic_region	NA	NA	n.43112A>C	NA
9	262871	9:262871	sex	N	T	C	3.0782	0.0020828	2.68135	0.40419	0.13131	0.146789	0.073394	intergenic_region	MODIFIER	LINJ_09_0390-LINJ_09_1300	LINJ_09_0390-LINJ_09_1300	NA	intergenic_region	NA	NA	n.262871T>C	NA
9	263964	9:263964	creatinine	N	GAAAAAAAAAAGGAAGC	GAAAAAAAAAGGAAGC	4.1948	2.731E-05	4.56368	0.14868	0.035444	0.141414	0.070707	intergenic_region	MODIFIER	LINJ_09_0390-LINJ_09_1300	LINJ_09_0390-LINJ_09_1300	NA	intergenic_region	NA	NA	n.263974delA	NA
9	266916	9:266916	CoDCM1	N	GCCCCCCCCCCACCCCCGCA	GCCCCCCCCCACCCCCGCA	-3.124	0.0017842	2.74856	-0.10916	0.034944	0.551402	0.275701	intergenic_region	MODIFIER	LINJ_09_0390-LINJ_09_1300	LINJ_09_0390-LINJ_09_1300	NA	intergenic_region	NA	NA	n.266926delC	NA
9	267847	9:267847	creatinine	N	ACCG	CCCC	-3.0204	0.0025243	2.59786	-0.10357	0.03429	0.547368	0.273684	intergenic_region	MODIFIER	LINJ_09_0390-LINJ_09_1300	LINJ_09_0390-LINJ_09_1300	NA	intergenic_region	NA	NA	n.267847_267850delACCGinsCCCC	NA
9	332239	9:332239	vomiting	Y	GC	GCC	-2.9623	0.0030534	2.51522	-0.28546	0.096366	0.268519	0.134259	intergenic_region	MODIFIER	NA	NA	NA	intergenic_region	NA	NA	NA	NA
9	332239	9:332239	sex	Y	GC	GCC	3.0116	0.0025986	2.58526	0.37908	0.12587	0.268519	0.134259	intergenic_region	MODIFIER	NA	NA	NA	intergenic_region	NA	NA	NA	NA
10	76687	10:76687	dyspnoea	Y	A	C	-2.9988	0.0027104	2.56697	-0.23695	0.079016	0.623853	0.311927	intergenic_region	MODIFIER	LINJ_10_0130-LINJ_10_0260	LINJ_10_0130-LINJ_10_0260	NA	intergenic_region	NA	NA	n.76687A>C	NA
10	76687	10:76687	creatinine	Y	A	C	-3.189	0.0014276	2.84539	-0.11034	0.034601	0.636364	0.318182	intergenic_region	MODIFIER	LINJ_10_0130-LINJ_10_0260	LINJ_10_0130-LINJ_10_0260	NA	intergenic_region	NA	NA	n.76687A>C	NA
10	76687	10:76687	bacteria	Y	A	C	-3.3439	0.00082606	3.08299	-0.28824	0.086197	0.62963	0.314815	intergenic_region	MODIFIER	LINJ_10_0130-LINJ_10_0260	LINJ_10_0130-LINJ_10_0260	NA	intergenic_region	NA	NA	n.76687A>C	NA
10	129857	10:129857	platelets	N	CAAAAAAAAAAAACAGCAAAGACC	CAAAAAAAAAAACAGCAAAGACC	3.1785	0.0014803	2.82965	0.083023	0.02612	0.330275	0.165138	frameshift_variant	HIGH	LINJ_10_0330	LINF_100008500	protein transport protein SEC23	transcript	CAM66049	protein_coding	c.1348delA	p.Arg450fs
10	160653	10:160653	jaundice	N	GCCCCCCCCCCCGTGG	GCCCCCCCCCCGTGG	3.2402	0.0011944	2.92285	0.25467	0.078598	0.266055	0.133028	upstream_gene_variant	MODIFIER	LINJ_10_0390	LINF_100009100	pteridine transporter (truncated)	transcript	CAM66055	protein_coding	c.-2067delC	NA
10	175579	10:175579	creatinine	N	T	A	-3.2302	0.0012371	2.9076	-0.10955	0.033916	0.59596	0.29798	upstream_gene_variant	MODIFIER	LINJ_10_0410	LINF_100009400	pteridine transporter (truncated)	transcript	CAM66062	protein_coding	c.-1271T>A	NA
10	175580	10:175580	creatinine	N	T	C	-3.2302	0.0012371	2.9076	-0.10955	0.033916	0.59596	0.29798	upstream_gene_variant	MODIFIER	LINJ_10_0410	LINF_100009400	pteridine transporter (truncated)	transcript	CAM66062	protein_coding	c.-1270T>C	NA
10	175581	10:175581	leukocytes	Y	C	T	3.0009	0.0026917	2.56997	0.096243	0.032071	0.633028	0.316514	upstream_gene_variant	MODIFIER	LINJ_10_0410	LINF_100009400	pteridine transporter (truncated)	transcript	CAM66062	protein_coding	c.-1269C>T	NA
10	175581	10:175581	vomiting	Y	C	T	-2.9203	0.0034966	2.45635	-0.26159	0.089577	0.633028	0.316514	upstream_gene_variant	MODIFIER	LINJ_10_0410	LINF_100009400	pteridine transporter (truncated)	transcript	CAM66062	protein_coding	c.-1269C>T	NA
10	175581	10:175581	creatinine	Y	C	T	-3.3991	0.00067609	3.17	-0.11661	0.034306	0.626263	0.313131	upstream_gene_variant	MODIFIER	LINJ_10_0410	LINF_100009400	pteridine transporter (truncated)	transcript	CAM66062	protein_coding	c.-1269C>T	NA
10	255683	10:255683	bacteria	Y	G	A	3.3499	0.0008085	3.09232	0.28824	0.086044	0.37037	0.185185	intergenic_region	MODIFIER	GP63-1-LINJ_10_1400	LINJ_10_0490-LINJ_10_1400	NA	intergenic_region	NA	NA	n.255683G>A	NA
10	255683	10:255683	dyspnoea	Y	G	A	3.6149	0.00030052	3.52213	0.29016	0.080268	0.376147	0.188073	intergenic_region	MODIFIER	GP63-1-LINJ_10_1400	LINJ_10_0490-LINJ_10_1400	NA	intergenic_region	NA	NA	n.255683G>A	NA
10	255683	10:255683	CoDCM1	Y	G	A	3.2285	0.0012445	2.90501	0.11431	0.035408	0.376147	0.188073	intergenic_region	MODIFIER	GP63-1-LINJ_10_1400	LINJ_10_0490-LINJ_10_1400	NA	intergenic_region	NA	NA	n.255683G>A	NA
10	270744	10:270744	age	N	CTTTTTTTCGC	CTTTTTTCGC	-2.8783	0.0039979	2.39817	-0.10553	0.036664	0.284404	0.142202	intergenic_region	MODIFIER	GP63-1-LINJ_10_1400	LINJ_10_0490-LINJ_10_1400	NA	intergenic_region	NA	NA	n.270751delT	NA
10	331883	10:331883	oedema	N	CGGGGGGGCGGG	CGGGGGGGGCGGG	-3.1779	0.0014833	2.82877	-0.29762	0.093652	0.229358	0.114679	intergenic_region	MODIFIER	GP63-1-LINJ_10_1400	LINJ_10_0490-LINJ_10_1400	NA	intergenic_region	NA	NA	n.331890_331891insG	NA
10	335920	10:335920	leukocytes	N	CTTTTTTTTTTTTGTT	CTTTTTTTTTTTGTT	2.9381	0.0033019	2.48124	0.079491	0.027055	0.366972	0.183486	intergenic_region	MODIFIER	GP63-1-LINJ_10_1400	LINJ_10_0490-LINJ_10_1400	NA	intergenic_region	NA	NA	n.335932delT	NA
10	370746	10:370746	CoDCM1	N	GAAAAAAAAAAAAGAAACACCG	GAAAAAAAAAAAGAAACACCG	3.0783	0.0020817	2.68158	0.12578	0.04086	0.146789	0.073394	intergenic_region	MODIFIER	GP63-1-LINJ_10_1400	LINJ_10_0490-LINJ_10_1400	NA	intergenic_region	NA	NA	n.370758delA	NA
11	20258	11:20258	bacteria	N	G	A	-3.1107	0.0018664	2.729	-0.24141	0.077605	0.564815	0.282407	intergenic_region	MODIFIER	NA	NA	NA	intergenic_region	NA	NA	NA	NA
11	32969	11:32969	oedema	N	TCCCCCCCCCCTCCCTCCCCACCACCGCT	TCCCCCCCCCTCCCTCCCCACCACCGCT	-3.4378	0.00058653	3.23171	-0.24511	0.0713	0.394495	0.197248	intergenic_region	MODIFIER	CHR_START-LINJ_11_rRNA1	CHR_START-LINJ_11_rRNA1	NA	intergenic_region	NA	NA	n.32979delC	NA
11	43019	11:43019	dyspnoea	Y	ACCCCCCCACCCCGCCCGACCA	ACCCCCCCCACCCCGCCCGACCA	4.8924	9.9618E-07	6.00166	0.34146	0.069795	0.12844	0.06422	intergenic_region	MODIFIER	CHR_START-LINJ_11_rRNA1	CHR_START-LINJ_11_rRNA1	NA	intergenic_region	NA	NA	n.43026_43027insC	NA
11	43019	11:43019	leukocytes	Y	ACCCCCCCACCCCGCCCGACCA	ACCCCCCCCACCCCGCCCGACCA	4.1949	2.73E-05	4.56384	0.10965	0.026139	0.12844	0.06422	intergenic_region	MODIFIER	CHR_START-LINJ_11_rRNA1	CHR_START-LINJ_11_rRNA1	NA	intergenic_region	NA	NA	n.43026_43027insC	NA
11	43019	11:43019	bacteria	Y	ACCCCCCCACCCCGCCCGACCA	ACCCCCCCCACCCCGCCCGACCA	3.773	0.0001613	3.79237	0.32845	0.087053	0.12963	0.064815	intergenic_region	MODIFIER	CHR_START-LINJ_11_rRNA1	CHR_START-LINJ_11_rRNA1	NA	intergenic_region	NA	NA	n.43026_43027insC	NA
11	116821	11:116821	bleeding	N	GCCCCCCCCCCACCCTCTCTG	GCCCCCCCCCCCACCCTCTCTG	-3.4769	0.00050718	3.29484	-0.11679	0.03359	0.735294	0.367647	intergenic_region	MODIFIER	CHR_START-LINJ_11_rRNA1	CHR_START-LINJ_11_rRNA1	NA	intergenic_region	NA	NA	n.116831_116832insC	NA
11	152361	11:152361	dyspnoea	Y	TCCCCCCCCCATG	TCCCCCCCCCCATG	2.9228	0.0034691	2.45978	0.2012	0.068837	0.238532	0.119266	intergenic_region	MODIFIER	CHR_START-LINJ_11_rRNA1	CHR_START-LINJ_11_rRNA1	NA	intergenic_region	NA	NA	n.152370_152371insC	NA
11	152361	11:152361	leukocytes	Y	TCCCCCCCCCATG	TCCCCCCCCCCATG	3.1876	0.0014344	2.84333	0.07469	0.023431	0.238532	0.119266	intergenic_region	MODIFIER	CHR_START-LINJ_11_rRNA1	CHR_START-LINJ_11_rRNA1	NA	intergenic_region	NA	NA	n.152370_152371insC	NA
11	218411	11:218411	jaundice	N	ACCCCCCCCCCAACCACACCCACGA	ACCCCCCCCCCCAACCACACCCACGA	4.642	3.4503E-06	5.46214	0.4352	0.093752	0.119266	0.059633	intergenic_region	MODIFIER	CHR_START-LINJ_11_rRNA1	CHR_START-LINJ_11_rRNA1	NA	intergenic_region	NA	NA	n.218421_218422insC	NA
11	444915	11:444915	creatinine	N	T	C	-2.9193	0.0035079	2.45495	-0.098194	0.033636	0.474747	0.237374	upstream_gene_variant	MODIFIER	LINJ_11_1080	LINF_110017000	palmitoyl acyltransferase 7	transcript	CAM66280	protein_coding	c.-1394T>C	NA
11	444923	11:444923	creatinine	N	G	C	-2.8816	0.0039569	2.40264	-0.097595	0.033869	0.555556	0.277778	upstream_gene_variant	MODIFIER	LINJ_11_1080	LINF_110017000	palmitoyl acyltransferase 7	transcript	CAM66280	protein_coding	c.-1386G>C	NA
11	488429	11:488429	bacteria	N	T	G	3.169	0.0015295	2.81545	0.45913	0.14488	0.092593	0.046296	intergenic_region	MODIFIER	LINJ_11_1090-CHR_END	LINJ_11_1090-CHR_END	NA	intergenic_region	NA	NA	n.488429T>G	NA
11	508337	11:508337	bacteria	N	A	G	-3.086	0.0020287	2.69278	-0.26136	0.084693	0.407407	0.203704	intergenic_region	MODIFIER	LINJ_11_1090-CHR_END	LINJ_11_1090-CHR_END	NA	intergenic_region	NA	NA	n.508337A>G	NA
11	508343	11:508343	bacteria	N	G	A	-3.2944	0.00098629	3.006	-0.27655	0.083946	0.462963	0.231481	intergenic_region	MODIFIER	LINJ_11_1090-CHR_END	LINJ_11_1090-CHR_END	NA	intergenic_region	NA	NA	n.508343G>A	NA
11	508538	11:508538	dyspnoea	N	T	G	-4.0039	6.2314E-05	4.20541	-0.34888	0.087135	0.816514	0.408257	intergenic_region	MODIFIER	LINJ_11_1090-CHR_END	LINJ_11_1090-CHR_END	NA	intergenic_region	NA	NA	n.508538T>G	NA
12	56989	12:56989	haemoglobin	N	ACCCCCCCCCTCCTCCTCCTCCCCTC	ACCCCCCCCCCTCCTCCTCCTCCCCTC	-2.9934	0.002759	2.55925	-0.09746	0.032559	0.139785	0.069892	intergenic_region	MODIFIER	NA	NA	NA	intergenic_region	NA	NA	NA	NA
12	104733	12:104733	vomiting	N	GCCCCCCCCCCTCTCCCTCACCCTTG	GCCCCCCCCCTCTCCCTCACCCTTG	3.3025	0.00095839	3.01846	0.41128	0.12454	0.12844	0.06422	frameshift_variant	HIGH	LINJ.12.0231	LINF_120007700	Helicase conserved C-terminal domain/Helicase associated domain (HA2)	transcript	CAM66335	protein_coding	c.7065delC	p.Asp2356fs
12	148447	12:148447	bacteria	Y	A	C	-3.2622	0.0011055	2.95644	-0.27557	0.084473	0.592593	0.296296	missense_variant	MODERATE	LINJ.12.0290	LINF_120008500	hypothetical	transcript	CBZ08421	protein_coding	c.234A>C	p.Gln78His
12	148447	12:148447	CoDCM1	Y	A	C	-2.9939	0.0027547	2.55993	-0.10501	0.035074	0.587156	0.293578	missense_variant	MODERATE	LINJ.12.0290	LINF_120008500	hypothetical	transcript	CBZ08421	protein_coding	c.234A>C	p.Gln78His
12	161103	12:161103	sex	N	CTGT	CT	3.051	0.0022805	2.64197	0.40689	0.13336	0.119266	0.059633	intergenic_region	MODIFIER	NA	NA	NA	intergenic_region	NA	NA	NA	NA
12	212685	12:212685	age	N	GTTTTTTTTTTTCCGC	CGGGGGGGGGGGGTGAAGT	-2.9489	0.0031895	2.49628	-0.14308	0.04852	0.321101	0.16055	intergenic_region	MODIFIER	NA	NA	NA	intergenic_region	NA	NA	NA	NA
12	236797	12:236797	hiv	N	CAAAAAAAAAAAAATGCAC	CAAAAAAAAAAAATGCAC	3.4287	0.0006065	3.21717	0.41491	0.12101	0.11215	0.056075	upstream_gene_variant	MODIFIER	LINJ.12.0440	LINF_120010000	hypothetical	transcript	CBZ08436	protein_coding	c.-4336delT	NA
12	265222	12:265222	CoDCM2	Y	TCCCCCCCCCTCTACCA	TCCCCCCCCCCTCTACCA	-3.5932	0.00032661	3.48597	-0.29713	0.082693	0.475	0.2375	frameshift_variant	HIGH	LINJ.12.0460	LINF_120010200	hypothetical	transcript	CBZ08438	protein_coding	c.3285_3286insG	p.Ala1096fs
12	265222	12:265222	CoDCM1	Y	TCCCCCCCCCTCTACCA	TCCCCCCCCCCTCTACCA	-2.9205	0.003495	2.45655	-0.09782	0.033494	0.477064	0.238532	frameshift_variant	HIGH	LINJ.12.0460	LINF_120010200	hypothetical	transcript	CBZ08438	protein_coding	c.3285_3286insG	p.Ala1096fs
12	273286	12:273286	oedema	N	TCCCCCCCCCCCAATA	TCCCCCCCCCCAATA	3.0531	0.0022647	2.64499	0.30378	0.099497	0.194444	0.097222	upstream_gene_variant	MODIFIER	LINJ.12.0460	LINF_120010200	hypothetical	transcript	CBZ08438	protein_coding	c.-4781delG	NA
12	365968	12:365968	hiv	N	A	T	2.8884	0.0038718	2.41209	0.36837	0.12753	0.102804	0.051402	intergenic_region	MODIFIER	LINJ.12.0590-CHR_END	LINJ.12.0590-CHR_END	NA	intergenic_region	NA	NA	n.365968A>T	NA
12	437944	12:437944	bleeding	N	AAACCGCCCACCACGACCACCACTGA	AA	3.0018	0.0026836	2.57128	0.10371	0.034548	0.601852	0.300926	intergenic_region	MODIFIER	LINJ.12.0590-CHR_END	LINJ.12.0590-CHR_END	NA	intergenic_region	NA	NA	n.437946_437969delACCGCCCACCACGACCACCACTGA	NA
12	461922	12:461922	creatinine	N	C	T	-4.5758	4.7433E-06	5.32392	-0.6941	0.15169	0.989899	0.494949	intergenic_region	MODIFIER	LINJ.12.0590-CHR_END	LINJ.12.0590-CHR_END	NA	intergenic_region	NA	NA	n.461922C>T	NA
12	487208	12:487208	haemoglobin	N	A	G	3.1087	0.001879	2.72607	0.094444	0.03038	0.236559	0.11828	intergenic_region	MODIFIER	LINJ.12.0590-CHR_END	LINJ.12.0590-CHR_END	NA	intergenic_region	NA	NA	NA	NA
12	487781	12:487781	haemoglobin	N	G	A	2.9376	0.003308	2.48043	0.076803	0.026145	0.505376	0.252688	intergenic_region	MODIFIER	LINJ.12.0590-CHR_END	LINJ.12.0590-CHR_END	NA	intergenic_region	NA	NA	n.487781G>A	NA
12	533589	12:533589	CoDCM1	N	C	G	-3.2948	0.000985	3.00656	-0.1161	0.035238	0.385321	0.192661	intergenic_region	MODIFIER	LINJ.12.0590-CHR_END	LINJ.12.0590-CHR_END	NA	intergenic_region	NA	NA	n.533589C>G	NA
13	34033	13:34033	platelets	N	AGGGGGGGGAAC	AGGGGGGGGAAC	2.9779	0.0029026	2.53721	0.10989	0.036903	0.137615	0.068807	intergenic_region	MODIFIER	NA	NA	NA	intergenic_region	NA	NA	NA	NA
13	192702	13:192702	creatinine	N	T	C	-3.3744	0.00073984	3.13086	-0.11936	0.035372	0.323232	0.161616	intergenic_region	MODIFIER	LINJ_13_0490-LINJ_13_1500	LINJ_13_0490-LINJ_13_1500	NA	intergenic_region	NA	NA	n.192702T>C	NA
13	208608	13:208608	CoDCM2	N	GCACACACACACACACACACACACACACACACAAG	GCACACACACACACACACACACACACACACAAG	3.513	0.000443	3.3536	0.53938	0.15354	0.1	0.05	intergenic_region	MODIFIER	LINJ_13_0490-LINJ_13_1500	LINJ_13_0490-LINJ_13_1500	NA	intergenic_region	NA	NA	NA	NA
13	296779	13:296779	oedema	N	TAAAAAAAAAAAACATAACG	TAAAAAAAAAAAAACATAACG	2.8988	0.0037456	2.42648	0.32036	0.11051	0.100917	0.050459	intergenic_region	MODIFIER	LINJ_13_0490-LINJ_13_1500	LINJ_13_0490-LINJ_13_1500	NA	intergenic_region	NA	NA	n.296791_296792insA	NA
13	330298	13:330298	mortality	Y	GACACACACACACACACACACACACAT	GACACACACACACACACACACACACACAT	-3.1207	0.0018043	2.74369	-0.21246	0.068081	0.453704	0.226852	intergenic_region	MODIFIER	LINJ_13_0490-LINJ_13_1500	LINJ_13_0490-LINJ_13_1500	NA	intergenic_region	NA	NA	n.330323_330324insCA	NA
13	330298	13:330298	CoDCM1	Y	GACACACACACACACACACACACACAT	GACACACACACACACACACACACACACAT	-3.2399	0.0011957	2.92238	-0.10125	0.03125	0.458716	0.229358	intergenic_region	MODIFIER	LINJ_13_0490-LINJ_13_1500	LINJ_13_0490-LINJ_13_1500	NA	intergenic_region	NA	NA	n.330323_330324insCA	NA
13	380736	13:380736	age	N	AGGGGGGGGGGAGGGGAGGGGCAT	AGGGGGGGGGAGGGGAGGGGCAT	3.0583	0.0022263	2.65242	0.094072	0.03076	0.481481	0.240741	intergenic_region	MODIFIER	LINJ_13_0490-LINJ_13_1500	LINJ_13_0490-LINJ_13_1500	NA	intergenic_region	NA	NA	n.380746delG	NA
13	393742	13:393742	CoDCM2	N	AGGGGGGGGGCGACT	AGGGGGGGGGGCGACT	3.0641	0.0021834	2.66087	0.28756	0.093847	0.55	0.275	intergenic_region	MODIFIER	LINJ_13_0490-LINJ_13_1500	LINJ_13_0490-LINJ_13_1500	NA	intergenic_region	NA	NA	NA	NA
13	459574	13:459574	bacteria	N	T	C	3.0232	0.0025015	2.6018	0.24687	0.08166	0.557692	0.278846	intergenic_region	MODIFIER	LINJ_13_0490-LINJ_13_1500	LINJ_13_0490-LINJ_13_1500	NA	intergenic_region	NA	NA	NA	NA
13	461761	13:461761	dyspnoea	Y	T	C	-2.9816	0.0028678	2.54245	-0.24278	0.081427	0.715596	0.357798	intergenic_region	MODIFIER	LINJ_13_0490-LINJ_13_1500	LINJ_13_0490-LINJ_13_1500	NA	intergenic_region	NA	NA	n.461761T>C	NA
13	461761	13:461761	bacteria	Y	T	C	-3.4871	0.00048835	3.31127	-0.31923	0.091546	0.722222	0.361111	intergenic_region	MODIFIER	LINJ_13_0490-LINJ_13_1500	LINJ_13_0490-LINJ_13_1500	NA	intergenic_region	NA	NA	n.461761T>C	NA
13	462241	13:462241	bacteria	N	T	C	-3.1718	0.0015147	2.81967	-0.26667	0.084073	0.555556	0.277778	intergenic_region	MODIFIER	LINJ_13_0490-LINJ_13_1500	LINJ_13_0490-LINJ_13_1500	NA	intergenic_region	NA	NA	n.462241T>C	NA
13	479417	13:479417	vomiting	N	T	C	-2.9116	0.0035961	2.44417	-0.24198	0.083109	0.577982	0.288991	intergenic_region	MODIFIER	NA	NA	NA	intergenic_region	NA	NA	NA	NA
13	479846	13:479846	creatinine	N	C	A	3.0492	0.0022946	2.63929	0.084554	0.02773	0.360825	0.180412	intergenic_region	MODIFIER	LINJ_13_0490-LINJ_13_1500	LINJ_13_0490-LINJ_13_1500	NA	intergenic_region	NA	NA	n.479846C>A	NA
13	524896	13:524896	age	N	TGGGGGGGGGGGCGGCGGCGGTGGTGGTGA	TGGGGGGGGGGCGGCGGCGGTGGTGGTGA	3.3093	0.00093527	3.02906	0.16797	0.050757	0.192661	0.09633	intergenic_region	MODIFIER	NA	NA	NA	intergenic_region	NA	NA	NA	NA
13	564636	13:564636	mortality	N	A	C	-3.1376	0.0017032	2.76873	-0.3355	0.10693	0.564815	0.282407	downstream_gene_variant	MODIFIER	LINJ_13_1500	LINF_130020000	programmed cell death 6 protein-like protein	transcript	CAM66541	protein_coding	c.*1192T>G	NA
13	649835	13:649835	leukocytes	N	GCCCCCCCCCCCCCGCCTTCA	GCCCCCCCCCCCCGCCTTCA	3.108	0.0018839	2.72494	0.074035	0.023821	0.535714	0.267857	intergenic_region	MODIFIER	NA	NA	NA	intergenic_region	NA	NA	NA	NA
13	652846	13:652846	platelets	N	CAAAAAAAAAAACGC	CAAAAAAAAAACGC	2.975	0.0029303	2.53309	0.084725	0.028479	0.293578	0.146789	intergenic_region	MODIFIER	NA	NA	NA	intergenic_region	NA	NA	NA	NA
14	94	14:94	age	N	A	C	-2.9126	0.0035841	2.44562	-0.12764	0.043822	0.458716	0.229358	intergenic_region	MODIFIER	NA	NA	NA	intergenic_region	NA	NA	NA	NA
14	82283	14:82283	hiv	N	CGAGAGAGAGAGAGAGAGAC	CGAGAGAGAGAGAGAGAGAGAC	-2.9028	0.0036982	2.43201	-0.22718	0.07826	0.345794	0.172897	intergenic_region	MODIFIER	NA	NA	NA	intergenic_region	NA	NA	NA	NA
14	97285	14:97285	bacteria	N	A	C	-3.0632	0.0021901	2.65954	-0.30012	0.097976	0.759259	0.37963	intergenic_region	MODIFIER	CHR_START-LINJ_14_1000	CHR_START-LINJ_14_1000	NA	intergenic_region	NA	NA	n.97285A>C	NA
14	97290	14:97290	vomiting	Y	A	C	-2.9344	0.003342	2.47599	-0.29012	0.09887	0.743119	0.37156	intergenic_region	MODIFIER	CHR_START-LINJ_14_1000	CHR_START-LINJ_14_1000	NA	intergenic_region	NA	NA	n.97290A>C	NA
14	97290	14:97290	bacteria	Y	A	C	-2.9307	0.0033818	2.47085	-0.28395	0.096888	0.75	0.375	intergenic_region	MODIFIER	CHR_START-LINJ_14_1000	CHR_START-LINJ_14_1000	NA	intergenic_region	NA	NA	n.97290A>C	NA
14	97295	14:97295	bacteria	Y	T	C	-3.7067	0.00021	3.67778	-0.31654	0.085398	0.648148	0.324074	intergenic_region	MODIFIER	CHR_START-LINJ_14_1000	CHR_START-LINJ_14_1000	NA	intergenic_region	NA	NA	n.97295T>C	NA
14	97295	14:97295	CoDCM1	Y	T	C	-3.0026	0.0026773	2.5723	-0.10815	0.03602	0.642202	0.321101	intergenic_region	MODIFIER	CHR_START-LINJ_14_1000	CHR_START-LINJ_14_1000	NA	intergenic_region	NA	NA	n.97295T>C	NA
14	97295	14:97295	bleeding	Y	T	C	-3.0856	0.0020316	2.69216	-0.11014	0.035697	0.638889	0.319444	intergenic_region	MODIFIER	CHR_START-LINJ_14_1000	CHR_START-LINJ_14_1000	NA	intergenic_region	NA	NA	n.97295T>C	NA
14	97295	14:97295	mortality	Y	T	C	-4.3994	1.0857E-05	4.96429	-0.42004	0.095478	0.638889	0.319444	intergenic_region	MODIFIER	CHR_START-LINJ_14_1000	CHR_START-LINJ_14_1000	NA	intergenic_region	NA	NA	n.97295T>C	NA
14	97300	14:97300	mortality	Y	T	C	-4.0802	4.5002E-05	4.34677	-0.40841	0.10009	0.62963	0.314815	intergenic_region	MODIFIER	CHR_START-LINJ_14_1000	CHR_START-LINJ_14_1000	NA	intergenic_region	NA	NA	n.97300T>C	NA
14	97300	14:97300	bleeding	Y	T	C	-2.9913	0.0027778	2.5563	-0.10647	0.035593	0.62963	0.314815	intergenic_region	MODIFIER	CHR_START-LINJ_14_1000	CHR_START-LINJ_14_1000	NA	intergenic_region	NA	NA	n.97300T>C	NA
14	97300	14:97300	bacteria	Y	T	C	-3.0428	0.0023436	2.63012	-0.26198	0.086099	0.638889	0.319444	intergenic_region	MODIFIER	CHR_START-LINJ_14_1000	CHR_START-LINJ_14_1000	NA	intergenic_region	NA	NA	n.97300T>C	NA
14	116622	14:116622	bacteria	N	A	G	3.0544	0.0022553	2.6468	0.13523	0.044276	0.820755	0.410377	intergenic_region	MODIFIER	NA	NA	NA	intergenic_region	NA	NA	NA	NA
14	286130	14:286130	haemoglobin	N	GACACACACACACACACACACACG	GACACACACACACACACACACG	3.4281	0.00060791	3.21616	0.11039	0.032203	0.16129	0.080645	intergenic_region	MODIFIER	NA	NA	NA	intergenic_region	NA	NA	NA	NA
14	297014	14:297014	bleeding	N	GAG	GG	3.3873	0.00070575	3.15135	0.17253	0.050933	0.133333	0.066667	intergenic_region	MODIFIER	NA	NA	NA	intergenic_region	NA	NA	NA	NA
14	417800	14:417800	CoDCM1	Y	G	A	3.0509	0.0022814	2.6418	0.059617	0.019541	0.754902	0.377451	downstream_gene_variant	MODIFIER	LINJ_14_1040	LINF_140015900	sodium/hydrogen exchanger	transcript	CAM66662	protein_coding	c.*396C>T	NA
14	417800	14:417800	bacteria	Y	G	A	3.3426	0.00082984	3.08101	0.15855	0.047431	0.742574	0.371287	downstream_gene_variant	MODIFIER	LINJ_14_1040	LINF_140015900	sodium/hydrogen exchanger	transcript	CAM66662	protein_coding	c.*396C>T	NA
14	418602	14:418602	vomiting	N	A	G	3.0257	0.0024804	2.60548	0.18257	0.06034	0.925926	0.462963	synonymous_variant	LOW	LINJ_14_1040	LINF_140015900	sodium/hydrogen exchanger	transcript	CAM66662	protein_coding	c.1535T>C	p.Thr512Thr
14	503382	14:503382	dyspnoea	Y	C	A	-2.9902	0.0027878	2.55474	-0.24935	0.083387	0.587156	0.293578	intergenic_region	MODIFIER	LINJ_14_1190-CHR_END	LINJ_14_1190-CHR_END	NA	intergenic_region	NA	NA	n.503382C>A	NA
14	503382	14:503382	CoDCM1	Y	C	A	-2.9936	0.002757	2.55956	-0.10501	0.035077	0.587156	0.293578	intergenic_region	MODIFIER	LINJ_14_1190-CHR_END	LINJ_14_1190-CHR_END	NA	intergenic_region	NA	NA	n.503382C>A	NA
14	503382	14:503382	bacteria	Y	C	A	-3.7472	0.00017884	3.74754	-0.31392	0.083775	0.592593	0.296296	intergenic_region	MODIFIER	LINJ_14_1190-CHR_END	LINJ_14_1190-CHR_END	NA	intergenic_region	NA	NA	n.503382C>A	NA
14	503382	14:503382	mortality	Y	C	A	-3.7836	0.00015458	3.81085	-0.38742	0.1024	0.583333	0.291667	intergenic_region	MODIFIER	LINJ_14_1190-CHR_END	LINJ_14_1190-CHR_END	NA	intergenic_region	NA	NA	n.503382C>A	NA
14	503495	14:503495	creatinine	N	A	G	-3.3383	0.00084293	3.07421	-0.11219	0.033608	0.414141	0.207071	intergenic_region	MODIFIER	LINJ_14_1190-CHR_END	LINJ_14_1190-CHR_END	NA	intergenic_region	NA	NA	n.503495A>G	NA
14	515174	14:515174	CoDCM1	N	G	A	-3.1243	0.001782	2.74909	-0.10984	0.035156	0.333333	0.166667	intergenic_region	MODIFIER	LINJ_14_1190-CHR_END	LINJ_14_1190-CHR_END	NA	intergenic_region	NA	NA	n.515174G>A	NA
14	515617	14:515617	bacteria	N	C	T	3.1979	0.0013844	2.85874	0.15974	0.049951	0.961538	0.480769	intergenic_region	MODIFIER	LINJ_14_1190-CHR_END	LINJ_14_1190-CHR_END	NA	intergenic_region	NA	NA	n.515617C>T	NA
14	517590	14:517590	haemoglobin	N	A	G	2.9752	0.0029281	2.53341	0.078679	0.026445	0.451613	0.225806	intergenic_region	MODIFIER	LINJ_14_1190-CHR_END	LINJ_14_1190-CHR_END	NA	intergenic_region	NA	NA	NA	NA
15	58846	15:58846	CoDCM2	N	GCACACACACACACACACACCT	GCACACACACACACACACCT	4.1798	2.9173E-05	4.53502	0.3123	0.074716	0.325	0.1625	intergenic_region	MODIFIER	CHR_START-LINJ_15_snoRNA1	CHR_START-LINJ_15_snoRNA1	NA	intergenic_region	NA	NA	n.58864_58865delAC	NA
15	71602	15:71602	creatinine	N	T	G	-3.2772	0.0010486	2.97939	-0.10905	0.033275	0.525253	0.262626	intergenic_region	MODIFIER	CHR_START-LINJ_15_snoRNA1	CHR_START-LINJ_15_snoRNA1	NA	intergenic_region	NA	NA	n.71602T>G	NA
15	108548	15:108548	CoDCM1	N	A	C	-2.9661	0.0030159	2.52058	-0.10529	0.035498	0.398148	0.199074	intergenic_region	MODIFIER	CHR_START-LINJ_15_snoRNA1	CHR_START-LINJ_15_snoRNA1	NA	intergenic_region	NA	NA	n.108548A>C	NA
15	164129	15:164129	oedema	N	C	T	2.9976	0.0027208	2.5653	0.17499	0.058376	0.552381	0.27619	downstream_gene_variant	MODIFIER	LINJ_15_snoRNA1	LINF_150009800	hypothetical	transcript	LINJ_15_snoRNA1-1	lincRNA	n.*1760C>T	NA
15	164985	15:164985	creatinine	N	G	A	-3.5329	0.00041106	3.38609	-0.11704	0.03313	0.535354	0.267677	downstream_gene_variant	MODIFIER	LINJ_15_snoRNA1	LINF_150009800	hypothetical	transcript	LINJ_15_snoRNA1-1	lincRNA	n.*2616G>A	NA
15	166021	15:166021	creatinine	N	C	T	-3.6804	0.00023283	3.63296	-0.1232	0.033473	0.40404	0.20202	downstream_gene_variant	MODIFIER	LINJ_15_snoRNA1	LINF_150009800	hypothetical	transcript	LINJ_15_snoRNA1-1	lincRNA	n.*3652C>T	NA
15	347986	15:347986	creatinine	N	AGGGGGGGGGCTC	GGGGGGGGGGCTC	-2.9505	0.0031728	2.49856	-0.099001	0.033554	0.505051	0.252525	intergenic_region	MODIFIER	LINJ_15_0790-LINJ_15_0900	LINJ_15_0790-LINJ_15_0900	NA	intergenic_region	NA	NA	n.347986A>G	NA
15	380817	15:380817	creatinine	N	AGGGGGGGGTCGC	AGGGGGGGGGTCGC	-2.9194	0.0035065	2.45513	-0.074596	0.025551	0.406593	0.203297	frameshift_variant	HIGH	LINJ_15_0930	LINF_150016800	sugar (and other) transporter	transcript	CAM66813	protein_coding	c.242_243insC	p.Leu82fs
15	450267	15:450267	bleeding	N	GCACGCACACGCACACGCACACGCACACGCACACGCACACGCACACGCAC	GCACGCACACGCACACGCACACGCACACGCACACGCACACGCAC	4.0406	5.3325E-05	4.27307	0.16201	0.040096	0.212963	0.106481	intergenic_region	MODIFIER	LINJ_15_0990-CHR_END	LINJ_15_0990-CHR_END	NA	intergenic_region	NA	NA	n.450311_450316delACGCAC	NA
15	463966	15:463966	age	N	A	G	-3.1219	0.0017969	2.74548	-0.14575	0.046686	0.605505	0.302752	intergenic_region	MODIFIER	LINJ_15_0990-CHR_END	LINJ_15_0990-CHR_END	NA	intergenic_region	NA	NA	n.463966A>G	NA
15	471793	15:471793	age	N	T	C	3.0158	0.0025629	2.59127	0.094504	0.031336	0.357798	0.178899	intergenic_region	MODIFIER	LINJ_15_0990-CHR_END	LINJ_15_0990-CHR_END	NA	intergenic_region	NA	NA	n.471793T>C	NA
15	511095	15:511095	hiv	N	AGGGGGGGGGTCGG	AGGGGGGGGGGTCGG	-3.3312	0.00086476	3.0631	-0.25579	0.076785	0.551402	0.275701	intergenic_region	MODIFIER	LINJ_15_0990-CHR_END	LINJ_15_0990-CHR_END	NA	intergenic_region	NA	NA	n.511104_511105insG	NA
15	535534	15:535534	platelets	N	TGGGGGGGGTGCA	TGGGGGGGGGTGCA	3.8269	0.00012979	3.88676	0.1308	0.03418	0.100917	0.050459	intergenic_region	MODIFIER	LINJ_15_0990-CHR_END	LINJ_15_0990-CHR_END	NA	intergenic_region	NA	NA	NA	NA
16	74957	16:74957	platelets	N	ATGTGTGTGTGTGTGTGTGTGTGTC	ATGTGTGTGTGTGTGTGTGTGTC	3.5	0.00046524	3.33232	0.11657	0.033305	0.146789	0.073394	intergenic_region	MODIFIER	LINJ_16_0150-LINJ_16_0280	LINJ_16_0150-LINJ_16_0280	NA	intergenic_region	NA	NA	n.74979_74980delGT	NA
16	103203	16:103203	haemoglobin	N	A	G	-3.1186	0.0018173	2.74057	-0.10767	0.034525	0.913043	0.456522	intergenic_region	MODIFIER	NA	NA	NA	intergenic_region	NA	NA	NA	NA
16	417867	16:417867	CoDCM1	Y	T	C	-3.1125	0.0018548	2.7317	-0.10825	0.034779	0.568807	0.284404	intergenic_region	MODIFIER	LINJ_16_0390-CYP13	LINJ_16_0390-LINJ_16_1250	NA	intergenic_region	NA	NA	n.417867T>C	NA
16	417867	16:417867	bacteria	Y	T	C	-2.9606	0.00307	2.51286	-0.25175	0.085033	0.574074	0.287037	intergenic_region	MODIFIER	LINJ_16_0390-CYP13	LINJ_16_0390-LINJ_16_1250	NA	intergenic_region	NA	NA	n.417867T>C	NA
16	603568	16:603568	bacteria	N	TGGGGGGGGGGAGGGGGTAAAC	TGGGGGGGGGGGAGGGGGTAAAC	3.5157	0.0004386	3.35793	0.34316	0.097608	0.152381	0.07619	intergenic_region	MODIFIER	LINJ_16_1480-LINJ_16_1600	LINJ_16_1480-LINJ_16_1600	NA	intergenic_region	NA	NA	n.603578_603579insG	NA
17	118038	17:118038	jaundice	N	TGGGGGGGGGGCCG	TGGGGGGGGGCCG	3.0529	0.0022663	2.64468	0.27843	0.091201	0.146789	0.073394	intergenic_region	MODIFIER	NA	NA	NA	intergenic_region	NA	NA	NA	NA
17	251126	17:251126	dyspnoea	N	A	C	-3.3247	0.000885	3.05306	-0.27496	0.0827	0.642202	0.321101	intergenic_region	MODIFIER	NA	NA	NA	intergenic_region	NA	NA	NA	NA
17	251131	17:251131	dyspnoea	N	A	C	-2.9897	0.0027926	2.55399	-0.24334	0.081394	0.587156	0.293578	intergenic_region	MODIFIER	NA	NA	NA	intergenic_region	NA	NA	NA	NA
17	278804	17:278804	age	Y	CGTGTGTGTGTGTGTGTGTGTGGC	CGTGTGTGTGTGTGTGTGTGTGTGGC	-3.0984	0.0019459	2.71088	-0.12469	0.040244	0.587156	0.293578	intergenic_region	MODIFIER	NA	NA	NA	intergenic_region	NA	NA	NA	NA
17	278804	17:278804	oedema	Y	CGTGTGTGTGTGTGTGTGTGTGGC	CGTGTGTGTGTGTGTGTGTGTGTGGC	-3.3084	0.00093841	3.02761	-0.23597	0.071326	0.587156	0.293578	intergenic_region	MODIFIER	NA	NA	NA	intergenic_region	NA	NA	NA	NA
17	466082	17:466082	creatinine	N	T	C	-3.9442	8.0064E-05	4.09656	-0.13118	0.033259	0.40404	0.20202	intergenic_region	MODIFIER	NA	NA	NA	intergenic_region	NA	NA	NA	NA
17	584094	17:584094	leukocytes	N	C	T	3.7405	0.00018364	3.73603	0.086517	0.02313	0.4375	0.21875	intergenic_region	MODIFIER	NA	NA	NA	intergenic_region	NA	NA	NA	NA
17	589594	17:589594	creatinine	Y	CGGGGGGGGGGTGGAGCC	CGGGGGGGGGTGGAGCC	-3.192	0.0014131	2.84983	-0.092403	0.028949	0.363636	0.181818	intergenic_region	MODIFIER	NA	NA	NA	intergenic_region	NA	NA	NA	NA
17	589594	17:589594	haemoglobin	Y	CGGGGGGGGGGTGGAGCC	CGGGGGGGGGTGGAGCC	2.9089	0.0036271	2.44044	0.069161	0.023776	0.322581	0.16129	intergenic_region	MODIFIER	NA	NA	NA	intergenic_region	NA	NA	NA	NA
17	615146	17:615146	CoDCM1	N	ATCT	ATCTCT	2.8757	0.0040314	2.39454	0.099767	0.034693	0.458716	0.229358	intergenic_region	MODIFIER	NA	NA	NA	intergenic_region	NA	NA	NA	NA
17	656439	17:656439	hiv	N	ACCCCCCCCCCCCCCACACACACACACACAT	ACCCCCCCCCCCCCCCACACACACACACACAT	2.8676	0.0041362	2.3834	0.24385	0.085037	0.890625	0.445312	intergenic_region	MODIFIER	NA	NA	NA	intergenic_region	NA	NA	NA	NA
18	24303	18:24303	haemoglobin	N	GCCCCCCCCCTTTG	GCCCCCCCCCCTTTG	3.6782	0.00023488	3.62915	0.12714	0.034566	0.129032	0.064516	intergenic_region	MODIFIER	NA	NA	NA	intergenic_region	NA	NA	NA	NA
18	29321	18:29321	mortality	N	T	G	-2.9946	0.0027484	2.56092	-0.28204	0.094183	0.543689	0.271845	intergenic_region	MODIFIER	CHR_START-LINJ_18_0300	CHR_START-LINJ_18_0300	NA	intergenic_region	NA	NA	n.29321T>G	NA
18	34556	18:34556	hiv	N	CATA	CA	3.4964	0.00047161	3.32642	0.42477	0.12149	0.11215	0.056075	intergenic_region	MODIFIER	CHR_START-LINJ_18_0300	CHR_START-LINJ_18_0300	NA	intergenic_region	NA	NA	n.34558_34559delTA	NA
18	279419	18:279419	creatinine	Y	C	T	2.9974	0.0027225	2.56503	0.10238	0.034157	0.40404	0.20202	synonymous_variant	LOW	LINJ_18_0680	LINF_180012000	hypothetical	transcript	CAM67121	protein_coding	c.1089C>T	p.Ala363Ala
18	279419	18:279419	bacteria	Y	C	T	3.2639	0.001099	2.959	0.27557	0.08443	0.407407	0.203704	synonymous_variant	LOW	LINJ_18_0680	LINF_180012000	hypothetical	transcript	CAM67121	protein_coding	c.1089C>T	p.Ala363Ala
18	281885	18:281885	creatinine	N	T	C	-2.9193	0.0035079	2.45495	-0.098194	0.033636	0.474747	0.237374	upstream_gene_variant	MODIFIER	LINJ_18_0690	LINF_180012000	hypothetical	transcript	CAM67122	protein_coding	NA	NA
18	419962	18:419962	age	N	ACCCACCACCACCACCACCGC	ACCCACCACCACCACCACCGGC	-3.1698	0.0015257	2.81653	-0.20813	0.065661	0.217391	0.108696	intergenic_region	MODIFIER	LINJ_18_0770-LINJ_18_1630	LINJ_18_0770-LINJ_18_1630	NA	intergenic_region	NA	NA	n.419981_419982insG	NA
18	443991	18:443991	jaundice	N	G	T	4.1702	3.0437E-05	4.5166	0.40319	0.096684	0.146789	0.073394	intergenic_region	MODIFIER	LINJ_18_0770-LINJ_18_1630	LINJ_18_0770-LINJ_18_1630	NA	intergenic_region	NA	NA	n.443991G>T	NA
18	611978	18:611978	jaundice	N	G	A	2.9279	0.0034125	2.46693	0.20504	0.07003	0.137615	0.068807	intergenic_region	MODIFIER	LINJ_18_0770-LINJ_18_1630	LINJ_18_0770-LINJ_18_1630	NA	intergenic_region	NA	NA	n.611978G>A	NA
19	30871	19:30871	vomiting	Y	A	C	3.4141	0.00063996	3.19385	0.35027	0.10259	0.605505	0.302752	intergenic_region	MODIFIER	LINJ_19_0090-LINJ_19_1000	LINJ_19_0090-LINJ_19_1000	NA	intergenic_region	NA	NA	n.30871A>C	NA
19	30871	19:30871	creatinine	Y	A	C	3.1324	0.0017339	2.76098	0.13398	0.042772	0.59596	0.29798	intergenic_region	MODIFIER	LINJ_19_0090-LINJ_19_1000	LINJ_19_0090-LINJ_19_1000	NA	intergenic_region	NA	NA	n.30871A>C	NA
19	132620	19:132620	sex	N	TCCCCCCCCCCCGCCCTTCTCTCTCCCTCTT	TCCCCCCCCCCCCGCCCTTCTCTCTCCCTCTT	-3.5244	0.0004244	3.37222	-0.23574	0.066888	0.822917	0.411458	intergenic_region	MODIFIER	LINJ_19_0090-LINJ_19_1000	LINJ_19_0090-LINJ_19_1000	NA	intergenic_region	NA	NA	n.132631_132632insC	NA
19	159860	19:159860	sex	N	TCCCCCCCTCCCCTCGG	TCCCCCCCCTCCCCTCGG	-3.0721	0.0021255	2.67254	-0.37931	0.12347	0.12844	0.06422	intergenic_region	MODIFIER	LINJ_19_0090-LINJ_19_1000	LINJ_19_0090-LINJ_19_1000	NA	intergenic_region	NA	NA	NA	NA
19	184422	19:184422	haemoglobin	N	T	C	3.0454	0.0023239	2.63378	0.088015	0.028901	0.709677	0.354839	intergenic_region	MODIFIER	LINJ_19_0090-LINJ_19_1000	LINJ_19_0090-LINJ_19_1000	NA	intergenic_region	NA	NA	NA	NA
19	212330	19:212330	haemoglobin	N	T	C	2.8949	0.0037926	2.42106	0.07728	0.026695	0.408602	0.204301	intergenic_region	MODIFIER	LINJ_19_0090-LINJ_19_1000	LINJ_19_0090-LINJ_19_1000	NA	intergenic_region	NA	NA	NA	NA
19	212334	19:212334	haemoglobin	N	A	C	3.126	0.0017722	2.75149	0.0836	0.026744	0.387097	0.193548	intergenic_region	MODIFIER	LINJ_19_0090-LINJ_19_1000	LINJ_19_0090-LINJ_19_1000	NA	intergenic_region	NA	NA	NA	NA
19	229891	19:229891	CoDCM1	N	GCCCCCCCCCCTTCCCCCTTTTCCC	GCCCCCCCCCCCTTCCCCCTTTTCCC	2.9896	0.0027933	2.55388	0.093848	0.031391	0.692308	0.346154	intergenic_region	MODIFIER	LINJ_19_0090-LINJ_19_1000	LINJ_19_0090-LINJ_19_1000	NA	intergenic_region	NA	NA	n.229901_229902insC	NA
19	269815	19:269815	dyspnoea	N	A	C	-2.9304	0.0033857	2.47035	-0.23388	0.079814	0.669725	0.334862	intergenic_region	MODIFIER	NA	NA	NA	intergenic_region	NA	NA	NA	NA
19	686953	19:686953	jaundice	N	CTTTTTTTTTGTTCT	CTTTTTTTTTTGTTCT	-3.0409	0.0023591	2.62725	-0.2618	0.086095	0.220183	0.110092	intergenic_region	MODIFIER	LINJ_19_1390-CHR_END	LINJ_19_1390-CHR_END	NA	intergenic_region	NA	NA	n.686962_686963insT	NA
20	14931	20:14931	creatinine	N	T	C	-3.641	0.00027159	3.56609	-0.11992	0.032935	0.464646	0.232323	intergenic_region	MODIFIER	CHR_START-LINJ_20_0200	CHR_START-LINJ_20_0200	NA	intergenic_region	NA	NA	n.14931T>C	NA
20	255837	20:255837	creatinine	N	G	C	-3.5839	0.00033855	3.47038	-0.11957	0.033363	0.565657	0.282828	intergenic_region	MODIFIER	LINJ_20_0470-LINJ_20_1500	LINJ_20_0470-LINJ_20_1500	NA	intergenic_region	NA	NA	n.255837G>C	NA
20	267726	20:267726	bacteria	N	TCCCCCCCCTCCTCGA	TCCCCCCCCCTCCTCGA	3.0936	0.0019772	2.70395	0.25316	0.081833	0.166667	0.083333	intergenic_region	MODIFIER	LINJ_20_0470-LINJ_20_1500	LINJ_20_0470-LINJ_20_1500	NA	intergenic_region	NA	NA	n.267734_267735insC	NA
20	290381	20:290381	creatinine	N	CTTTTTTTTTTGTTTTTTTTT	CTTTTTTTTTGTTTTTTTTT	3.841	0.00012254	3.91172	0.17891	0.046578	0.111111	0.055556	intergenic_region	MODIFIER	LINJ_20_0470-LINJ_20_1500	LINJ_20_0470-LINJ_20_1500	NA	intergenic_region	NA	NA	n.290391delT	NA
20	343955	20:343955	oedema	N	ATGT	AT	-2.9125	0.0035857	2.44543	-0.28598	0.098192	0.201835	0.100917	intergenic_region	MODIFIER	LINJ_20_0470-LINJ_20_1500	LINJ_20_0470-LINJ_20_1500	NA	intergenic_region	NA	NA	NA	NA
20	401194	20:401194	dyspnoea	Y	A	C	-4.0859	4.3916E-05	4.35738	-0.35044	0.085768	0.798165	0.399083	intergenic_region	MODIFIER	LINJ_20_0470-LINJ_20_1500	LINJ_20_0470-LINJ_20_1500	NA	intergenic_region	NA	NA	n.401194A>C	NA
20	401194	20:401194	mortality	Y	A	C	-3.6059	0.00031111	3.50709	-0.34242	0.094961	0.796296	0.398148	intergenic_region	MODIFIER	LINJ_20_0470-LINJ_20_1500	LINJ_20_0470-LINJ_20_1500	NA	intergenic_region	NA	NA	n.401194A>C	NA
20	401194	20:401194	bacteria	Y	A	C	-3.9952	6.4632E-05	4.18955	-0.40486	0.10134	0.796296	0.398148	intergenic_region	MODIFIER	LINJ_20_0470-LINJ_20_1500	LINJ_20_0470-LINJ_20_1500	NA	intergenic_region	NA	NA	n.401194A>C	NA
20	417800	20:417800	creatinine	N	CTTTTTTTTTTTCGC	CTTTTTTTTTTCGC	-2.9969	0.0027277	2.5642	-0.10043	0.033513	0.494949	0.247475	intergenic_region	MODIFIER	LINJ_20_0470-LINJ_20_1500	LINJ_20_0470-LINJ_20_1500	NA	intergenic_region	NA	NA	n.417811delT	NA
20	482972	20:482972	creatinine	N	TTGTGTGTGTGTGTGTGTGTGTGTGTGTGTGTGTGC	TTGTGTGTGTGTGTGTGTGTGTGTGTGTGTGTGC	-2.9449	0.0032305	2.49073	-0.10249	0.034803	0.30303	0.151515	intergenic_region	MODIFIER	LINJ_20_0470-LINJ_20_1500	LINJ_20_0470-LINJ_20_1500	NA	intergenic_region	NA	NA	n.483005_483006delTG	NA
20	497759	20:497759	platelets	N	CGTGTGTGTGTGTGTGTGTGTGTGTGTGTGTGTGTGTGA	CGTGTGTGTGTGTGTGTGTGTGTGTGTGTGTGTGTGA	3.1881	0.0014322	2.844	0.10671	0.033472	0.186916	0.093458	intergenic_region	MODIFIER	LINJ_20_0470-LINJ_20_1500	LINJ_20_0470-LINJ_20_1500	NA	intergenic_region	NA	NA	NA	NA
20	518534	20:518534	dyspnoea	N	TGGGGGGGGGGAGGGCAAC	TGGGGGGGGGAGGGCAAC	3.0604	0.0022104	2.65553	0.24983	0.081634	0.229358	0.114679	intergenic_region	MODIFIER	LINJ_20_0470-LINJ_20_1500	LINJ_20_0470-LINJ_20_1500	NA	intergenic_region	NA	NA	n.518544delG	NA
20	518850	20:518850	haemoglobin	N	GCCCCCCCCCCTTAT	GCCCCCCCCCTTAT	-3.3072	0.0009425	3.02572	-0.076931	0.023262	0.387097	0.193548	intergenic_region	MODIFIER	NA	NA	NA	intergenic_region	NA	NA	NA	NA
21	36912	21:36912	dyspnoea	N	CGGGGGGGGGTAT	CGGGGGGGGTAT	4.0818	4.4688E-05	4.34981	0.25833	0.063287	0.229358	0.114679	intergenic_region	MODIFIER	CHR_START-LINJ_21_1000	CHR_START-LINJ_21_1000	NA	intergenic_region	NA	NA	n.36921delG	NA
21	322884	21:322884	bacteria	Y	TC	TCCCCGTCGCCTCCGTCGGC	-3.5304	0.00041493	3.38203	-0.29298	0.082987	0.546296	0.273148	conservative_inframe_insertion	MODERATE	LINJ_21_1000	LINF_210015100	Protein kinase domain/Protein tyrosine kinase/Kinase-like	transcript	CAM67818	protein_coding	c.5955_5956insCGTCGCCTCCGTCGGCCC	p.Thr1985_Ala1986insArgArgLeuArgArgPro
21	322884	21:322884	dyspnoea	Y	TC	TCCCCGTCGCCTCCGTCGGC	-3.0237	0.0024974	2.60251	-0.24287	0.080322	0.541284	0.270642	conservative_inframe_insertion	MODERATE	LINJ_21_1000	LINF_210015100	Protein kinase domain/Protein tyrosine kinase/Kinase-like	transcript	CAM67818	protein_coding	c.5955_5956insCGTCGCCTCCGTCGGCCC	p.Thr1985_Ala1986insArgArgLeuArgArgPro
21	328892	21:328892	dyspnoea	Y	TCCCCCCCCCCCGCTGA	TCCCCCCCCCCCCGCTGA	-3.6053	0.00031185	3.50605	-0.23247	0.06448	0.843137	0.421569	downstream_gene_variant	MODIFIER	LINJ_21_1000	LINF_210015100	Protein kinase domain/Protein tyrosine kinase/Kinase-like	transcript	CAM67818	protein_coding	c.*4957_*4958insC	NA
21	328892	21:328892	age	Y	TCCCCCCCCCCCGCTGA	TCCCCCCCCCCCCGCTGA	3.1466	0.0016519	2.78202	0.13148	0.041785	0.843137	0.421569	downstream_gene_variant	MODIFIER	LINJ_21_1000	LINF_210015100	Protein kinase domain/Protein tyrosine kinase/Kinase-like	transcript	CAM67818	protein_coding	c.*4957_*4958insC	NA
21	510015	21:510015	jaundice	N	TACACACACACACACACACACACACACACAAACG	TACACACACACACACACACACACACACAAACG	4.1806	2.907E-05	4.53655	0.35399	0.084673	0.165138	0.082569	intergenic_region	MODIFIER	LINJ_21_rRNA1-LINJ_21_2100	LINJ_21_rRNA1-LINJ_21_2100	NA	intergenic_region	NA	NA	n.510043_510044delCA	NA
21	563498	21:563498	CoDCM1	Y	AGGGGGGGGGAGAGGGAGAGAGC	AGGGGGGGGGGAGAGGGAGAGAGC	3.5774	0.00034698	3.4597	0.10484	0.029305	0.457944	0.228972	intergenic_region	MODIFIER	LINJ_21_rRNA1-LINJ_21_2100	LINJ_21_rRNA1-LINJ_21_2100	NA	intergenic_region	NA	NA	n.563507_563508insG	NA
21	563498	21:563498	bleeding	Y	AGGGGGGGGGAGAGGGAGAGAGC	AGGGGGGGGGGAGAGGGAGAGAGC	3.5135	0.00044217	3.35441	0.10184	0.028986	0.462264	0.231132	intergenic_region	MODIFIER	LINJ_21_rRNA1-LINJ_21_2100	LINJ_21_rRNA1-LINJ_21_2100	NA	intergenic_region	NA	NA	n.563507_563508insG	NA
21	563498	21:563498	oedema	Y	AGGGGGGGGGAGAGGGAGAGAGC	AGGGGGGGGGGAGAGGGAGAGAGC	2.8757	0.0040308	2.39461	0.195	0.067809	0.457944	0.228972	intergenic_region	MODIFIER	LINJ_21_rRNA1-LINJ_21_2100	LINJ_21_rRNA1-LINJ_21_2100	NA	intergenic_region	NA	NA	n.563507_563508insG	NA
21	600890	21:600890	jaundice	N	TGGGGGGGGGAGCT	TGGGGGGGGGGAGCT	2.8773	0.0040112	2.39673	0.27375	0.095142	0.110092	0.055046	intergenic_region	MODIFIER	NA	NA	NA	intergenic_region	NA	NA	NA	NA
21	654964	21:654964	haemoglobin	N	T	G	3.3776	0.00073123	3.13595	0.089035	0.026361	0.408602	0.204301	intergenic_region	MODIFIER	NA	NA	NA	intergenic_region	NA	NA	NA	NA
22	378390	22:378390	creatinine	N	GTTTTTTTTTTTTGTCAC	GTTTTTTTTTTTGTCAC	-3.1965	0.0013909	2.8567	-0.10789	0.033753	0.424242	0.212121	intergenic_region	MODIFIER	LINJ_22_0790-LINJ_22_0900	LINJ_22_0790-LINJ_22_0900	NA	intergenic_region	NA	NA	n.378402delT	NA
22	473548	22:473548	creatinine	N	ACCCT	CCCCC	-2.9816	0.0028677	2.54247	-0.10002	0.033545	0.535354	0.267677	intergenic_region	MODIFIER	LINJ_22_0960-CHR_END	LINJ_22_0960-CHR_END	NA	intergenic_region	NA	NA	n.473548_473552delACCCTinsCCCCC	NA
22	539875	22:539875	oedema	N	G	A	2.9597	0.0030796	2.51151	0.30362	0.10258	0.844037	0.422018	intergenic_region	MODIFIER	LINJ_22_0960-CHR_END	LINJ_22_0960-CHR_END	NA	intergenic_region	NA	NA	n.539875G>A	NA
22	668587	22:668587	creatinine	N	GAAAAAAAAAAAAAATCG	GAAAAAAAAAAAAATCG	-2.8654	0.0041653	2.38035	-0.084068	0.029339	0.828283	0.414141	intergenic_region	MODIFIER	LINJ_22_0960-CHR_END	LINJ_22_0960-CHR_END	NA	intergenic_region	NA	NA	NA	NA
22	749135	22:749135	bleeding	N	T	A	-2.884	0.0039263	2.40602	-0.1158	0.040154	0.897196	0.448598	intergenic_region	MODIFIER	LINJ_22_0960-CHR_END	LINJ_22_0960-CHR_END	NA	intergenic_region	NA	NA	NA	NA
22	776755	22:776755	CoDCM1	Y	A	C	2.879	0.0039896	2.39907	0.1004	0.034874	0.440367	0.220183	intergenic_region	MODIFIER	LINJ_22_0960-CHR_END	LINJ_22_0960-CHR_END	NA	intergenic_region	NA	NA	NA	NA
22	776755	22:776755	bacteria	Y	A	C	3.3058	0.00094689	3.0237	0.27799	0.084091	0.435185	0.217593	intergenic_region	MODIFIER	LINJ_22_0960-CHR_END	LINJ_22_0960-CHR_END	NA	intergenic_region	NA	NA	NA	NA
22	776825	22:776825	dyspnoea	N	G	T	3.301	0.00096345	3.01617	0.25845	0.078296	0.348624	0.174312	intergenic_region	MODIFIER	LINJ_22_0960-CHR_END	LINJ_22_0960-CHR_END	NA	intergenic_region	NA	NA	NA	NA
22	776831	22:776831	creatinine	N	T	C	3.2941	0.0009875	3.00546	0.11354	0.034469	0.636364	0.318182	intergenic_region	MODIFIER	LINJ_22_0960-CHR_END	LINJ_22_0960-CHR_END	NA	intergenic_region	NA	NA	NA	NA
22	777156	22:777156	haemoglobin	N	T	C	3.0613	0.002204	2.65679	0.24963	0.081546	0.978495	0.489247	intergenic_region	MODIFIER	LINJ_22_0960-CHR_END	LINJ_22_0960-CHR_END	NA	intergenic_region	NA	NA	NA	NA
22	777276	22:777276	platelets	N	C	T	-3.874	0.00010704	3.97045	-0.35417	0.091422	0.981651	0.490826	intergenic_region	MODIFIER	LINJ_22_0960-CHR_END	LINJ_22_0960-CHR_END	NA	intergenic_region	NA	NA	NA	NA
22	777342	22:777342	sex	N	C	A	3.5151	0.00043966	3.35688	0.49508	0.14085	0.522936	0.261468	intergenic_region	MODIFIER	LINJ_22_0960-CHR_END	LINJ_22_0960-CHR_END	NA	intergenic_region	NA	NA	NA	NA
23	79	23:79	CoDCM2	Y	AAACCCTAACCCTAACCCTAACCCTAACCCTAACCCTAACCCTAACCCTT	AAACCCTAACCCTAACCCTAACCCTAACCCTAACCCTAACCCTAACCCTAACCCTAACCCTT	2.947	0.0032089	2.49364	0.22764	0.077246	0.775	0.3875	intergenic_region	MODIFIER	CHR_START-LINJ_23_0010	CHR_START-LINJ_23_0010	NA	intergenic_region	NA	NA	n.127_128insAACCCTAACCCT	NA
23	79	23:79	hiv	Y	AAACCCTAACCCTAACCCTAACCCTAACCCTAACCCTAACCCTAACCCTT	AAACCCTAACCCTAACCCTAACCCTAACCCTAACCCTAACCCTAACCCTAACCCTAACCCTT	3.1379	0.0017016	2.76914	0.2093	0.066699	0.719626	0.359813	intergenic_region	MODIFIER	CHR_START-LINJ_23_0010	CHR_START-LINJ_23_0010	NA	intergenic_region	NA	NA	n.127_128insAACCCTAACCCT	NA
23	142195	23:142195	platelets	N	CTATATATATATATATATATG	CTATATATATATATATATG	3.094	0.0019748	2.70448	0.11029	0.035646	0.146789	0.073394	intergenic_region	MODIFIER	NA	NA	NA	intergenic_region	NA	NA	NA	NA
23	337141	23:337141	jaundice	Y	T	A	-3.1291	0.0017536	2.75607	-0.31029	0.099164	0.366972	0.183486	intergenic_region	MODIFIER	LINJ_23_tRNA9-HASPA1	LINJ_23_tRNA9-LINJ_23_1200	NA	intergenic_region	NA	NA	n.337141T>A	NA
23	337141	23:337141	haemoglobin	Y	T	A	2.8935	0.0038095	2.41913	0.07749	0.026781	0.408602	0.204301	intergenic_region	MODIFIER	LINJ_23_tRNA9-HASPA1	LINJ_23_tRNA9-LINJ_23_1200	NA	intergenic_region	NA	NA	n.337141T>A	NA
23	337141	23:337141	CoDCM1	Y	T	A	-2.872	0.0040783	2.38952	-0.1034	0.036001	0.366972	0.183486	intergenic_region	MODIFIER	LINJ_23_tRNA9-HASPA1	LINJ_23_tRNA9-LINJ_23_1200	NA	intergenic_region	NA	NA	n.337141T>A	NA
23	337267	23:337267	creatinine	N	AGGGGGGGGTGG	AGGGGGGGTGG	-3.4077	0.00065505	3.18373	-0.1133	0.033248	0.555556	0.277778	intergenic_region	MODIFIER	LINJ_23_tRNA9-HASPA1	LINJ_23_tRNA9-LINJ_23_1200	NA	intergenic_region	NA	NA	n.337275delG	NA
23	490740	23:490740	mortality	N	AGGGGGGGGGGGGCAAA	AGGGGGGGGGGGGGCAAA	-3.2594	0.0011165	2.95214	-0.23307	0.071507	0.958333	0.479167	downstream_gene_variant	MODIFIER	HASPA1	LINF_230018600; HASPA1	hydrophilic acylated surface protein a	transcript	CAM68222	protein_coding	c.*3267_*3268insC	NA
23	541260	23:541260	mortality	N	GCACACACACACACACACACACACAT	GCACACACACACACACACACACAT	3.0516	0.0022765	2.64273	0.20561	0.067378	0.296296	0.148148	upstream_gene_variant	MODIFIER	LINJ_23_1340	LINF_230019900	hypothetical	transcript	CAM68236	protein_coding	c.-4366_-4365delTG	NA
24	77042	24:77042	creatinine	N	GCCCCCCCCCCCTCCCCCCTCTTCA	GCCCCCCCCCCCCTCCCCCCTCTTCA	4.1003	4.126E-05	4.38447	0.18982	0.046294	0.148148	0.074074	intergenic_region	MODIFIER	CHR_START-LINJ_24_tRNA1	CHR_START-LINJ_24_tRNA1	NA	intergenic_region	NA	NA	n.77053_77054insC	NA
24	123432	24:123432	creatinine	N	ACCCCCCCCCCGTCGG	ACCCCCCCCCGTCGG	-2.8959	0.0037805	2.42245	-0.099955	0.034516	0.393939	0.19697	intergenic_region	MODIFIER	CHR_START-LINJ_24_tRNA1	CHR_START-LINJ_24_tRNA1	NA	intergenic_region	NA	NA	n.123442delC	NA
24	245227	24:245227	sex	N	CATATATATATATATATAC	CATATATATATATATAC	-2.9606	0.0030706	2.51278	-0.32474	0.10969	0.183486	0.091743	intergenic_region	MODIFIER	LINJ_24_tRNA1-LINJ_24_0960	LINJ_24_tRNA1-LINJ_24_0960	NA	intergenic_region	NA	NA	n.245243_245244delTA	NA
24	277683	24:277683	creatinine	N	T	C	-3.2991	0.00096991	3.01327	-0.10971	0.033254	0.535354	0.267677	intergenic_region	MODIFIER	LINJ_24_tRNA1-LINJ_24_0960	LINJ_24_tRNA1-LINJ_24_0960	NA	intergenic_region	NA	NA	n.277683T>C	NA
24	389887	24:389887	creatinine	N	T	C	-3.0514	0.0022781	2.64243	-0.10212	0.033467	0.525253	0.262626	intergenic_region	MODIFIER	LINJ_24_0990-LINJ_24_tRNA2	LINJ_24_0990-LINJ_24_tRNA2	NA	intergenic_region	NA	NA	n.389887T>C	NA
24	389891	24:389891	creatinine	N	T	C	-3.2719	0.0010684	2.97127	-0.10865	0.033206	0.494949	0.247475	intergenic_region	MODIFIER	LINJ_24_0990-LINJ_24_tRNA2	LINJ_24_0990-LINJ_24_tRNA2	NA	intergenic_region	NA	NA	n.389891T>C	NA
24	394442	24:394442	haemoglobin	N	ACCCCCCCCCTCCCCC	ACCCCCCCCCCTCCCCC	3.3151	0.00091599	3.03811	0.07733	0.023327	0.663043	0.331522	intergenic_region	MODIFIER	LINJ_24_0990-LINJ_24_tRNA2	LINJ_24_0990-LINJ_24_tRNA2	NA	intergenic_region	NA	NA	NA	NA
24	435009	24:435009	age	N	G	C	-3.2581	0.0011216	2.95016	-0.15363	0.047152	0.697248	0.348624	intergenic_region	MODIFIER	LINJ_24_0990-LINJ_24_tRNA2	LINJ_24_0990-LINJ_24_tRNA2	NA	intergenic_region	NA	NA	n.435009G>C	NA
24	444013	24:444013	haemoglobin	N	TTGTGTGTGTGTGTGTGTGTGTGTGTGTGTGTGTC	TTGTGTGTGTGTGTGTGTGTGTGTGTGTG	3.8643	0.00011141	3.95308	0.10267	0.026569	0.268817	0.134409	intergenic_region	MODIFIER	LINJ_24_0990-LINJ_24_tRNA2	LINJ_24_0990-LINJ_24_tRNA2	NA	intergenic_region	NA	NA	NA	NA
24	478292	24:478292	bacteria	N	G	C	-2.9262	0.0034312	2.46455	-0.24297	0.083033	0.611111	0.305556	intergenic_region	MODIFIER	LINJ_24_0990-LINJ_24_tRNA2	LINJ_24_0990-LINJ_24_tRNA2	NA	intergenic_region	NA	NA	NA	NA
24	539609	24:539609	creatinine	N	CAAAAAAAAAAACGAGAAGAAA	CAAAAAAAAAACGAGAAGAAA	-3.2113	0.0013211	2.87906	-0.11129	0.034655	0.363636	0.181818	intergenic_region	MODIFIER	LINJ_24_0990-LINJ_24_tRNA2	LINJ_24_0990-LINJ_24_tRNA2	NA	intergenic_region	NA	NA	n.539620delA	NA
24	572771	24:572771	jaundice	N	GCAC	GC	3.4533	0.00055387	3.25659	0.37629	0.10897	0.110092	0.055046	intergenic_region	MODIFIER	LINJ_24_0990-LINJ_24_tRNA2	LINJ_24_0990-LINJ_24_tRNA2	NA	intergenic_region	NA	NA	n.572773_572774delAC	NA
24	595293	24:595293	bleeding	N	CCACACACACACACACACACACACACACACACG	CCACACACACACACACACACACACACACACG	3.1146	0.0018418	2.73476	0.13409	0.043051	0.194444	0.097222	intergenic_region	MODIFIER	LINJ_24_0990-LINJ_24_tRNA2	LINJ_24_0990-LINJ_24_tRNA2	NA	intergenic_region	NA	NA	n.595323_595324delAC	NA
24	608356	24:608356	platelets	N	GTTTTTTTTTTGCTTCA	GTTTTTTTTTTTGCTTCA	3.1143	0.0018441	2.73422	0.10689	0.034322	0.110092	0.055046	intergenic_region	MODIFIER	LINJ_24_0990-LINJ_24_tRNA2	LINJ_24_0990-LINJ_24_tRNA2	NA	intergenic_region	NA	NA	n.608366_608367insT	NA
24	863792	24:863792	bacteria	N	T	G	3.2102	0.0013266	2.87726	0.34445	0.1073	0.175926	0.087963	intergenic_region	MODIFIER	LINJ_24_2290-CHR_END	LINJ_24_2290-CHR_END	NA	intergenic_region	NA	NA	n.863792T>G	NA
25	40978	25:40978	bacteria	N	ACCCCCCCCCCTCCACCCCGA	ACCCCCCCCCTCCACCCCGA	-3.439	0.00058392	3.23365	-0.26597	0.07734	0.416667	0.208333	intergenic_region	MODIFIER	CHR_START-LINJ_25_0300	CHR_START-LINJ_25_0300	NA	intergenic_region	NA	NA	n.40988delC	NA
25	165382	25:165382	CoDCM2	N	GAAAAAAAAACGACG	GAAAAAAAACGACG	-3.0074	0.0026347	2.57927	-0.29257	0.097284	0.375	0.1875	intergenic_region	MODIFIER	NA	NA	NA	intergenic_region	NA	NA	NA	NA
25	182027	25:182027	mortality	N	CTTTTTTTTTTGAGA	CTTTTTTTTTGAGA	3.2837	0.0010247	2.9894	0.32442	0.098798	0.101852	0.050926	upstream_gene_variant	MODIFIER	putative_ABCB1	LINF_250010500	ABC transporter - mitochondrial	transcript	CAM68522	protein_coding	c.-3586delA	NA
25	237981	25:237981	age	N	TGGGGGGGGGGGCACT	TGGGGGGGGGGCACT	-3.2446	0.0011761	2.92956	-0.17483	0.053884	0.194444	0.097222	intergenic_region	MODIFIER	LINJ_25_0690-LINJ_25_1600	LINJ_25_0690-LINJ_25_1600	NA	intergenic_region	NA	NA	n.237992delG	NA
25	265898	25:265898	creatinine	N	A	C	-3.0192	0.0025347	2.59607	-0.11265	0.037313	0.282828	0.141414	intergenic_region	MODIFIER	LINJ_25_0690-LINJ_25_1600	LINJ_25_0690-LINJ_25_1600	NA	intergenic_region	NA	NA	n.265898A>C	NA
25	311565	25:311565	sex	N	GTCTCTCTCTCTCTCTCTCTCTCTG	GTCTCTCTCTCTCTCTCTCTCTG	-3.1302	0.0017471	2.75768	-0.38181	0.12198	0.110092	0.055046	intergenic_region	MODIFIER	LINJ_25_0690-LINJ_25_1600	LINJ_25_0690-LINJ_25_1600	NA	intergenic_region	NA	NA	n.311587_311588delCT	NA
25	401814	25:401814	platelets	N	GTAT	GT	2.8928	0.0038182	2.41814	0.10736	0.037111	0.137615	0.068807	intergenic_region	MODIFIER	NA	NA	NA	intergenic_region	NA	NA	NA	NA
25	575947	25:575947	bacteria	N	GCCCCCCCCTGCCCTT	GCCCCCCCCCTGCCCTT	3.1313	0.0017401	2.75943	0.3188	0.10181	0.194444	0.097222	intergenic_region	MODIFIER	LINJ_25_0690-LINJ_25_1600	LINJ_25_0690-LINJ_25_1600	NA	intergenic_region	NA	NA	n.575955_575956insC	NA
25	648649	25:648649	bacteria	N	TGGGGGGGGGGCGAT	TGGGGGGGGGCGAT	-3.4417	0.00057815	3.23796	-0.27102	0.078748	0.462963	0.231481	intergenic_region	MODIFIER	LINJ_25_1670-LINJ_25_1800	LINJ_25_1670-LINJ_25_1800	NA	intergenic_region	NA	NA	n.648659delG	NA
25	728661	25:728661	platelets	N	CTGTGTGTGTGTGTGTGTGC	CTGTGTGTGTGTGTGTGC	3.191	0.001418	2.84832	0.11413	0.035767	0.137615	0.068807	intergenic_region	MODIFIER	NA	NA	NA	intergenic_region	NA	NA	NA	NA
26	222510	26:222510	vomiting	N	CATATATATATATATATATATAC	CATATATATATATATATATAC	-3.6698	0.00024275	3.61484	-0.32308	0.088037	0.357798	0.178899	intergenic_region	MODIFIER	LINJ_26_0091-LINJ_26_1000	LINJ_26_0091-LINJ_26_1000	NA	intergenic_region	NA	NA	n.222530_222531delTA	NA
26	493894	26:493894	CoDCM1	N	CGTGTGTGTGTGTGTGTGTGTGTGTGTGTGTGC	CGTGTGTGTGTGTGTGTGTGTGTGTGTGT	-2.901	0.0037194	2.42953	-0.086432	0.029794	0.903846	0.451923	intergenic_region	MODIFIER	NA	NA	NA	intergenic_region	NA	NA	NA	NA
26	576765	26:576765	CoDCM1	Y	T	C	-3.0813	0.0020612	2.68588	-0.10677	0.034652	0.550459	0.275229	intergenic_region	MODIFIER	LINJ_26_1390-LINJ_26_2300	LINJ_26_1390-LINJ_26_2300	NA	intergenic_region	NA	NA	n.576765T>C	NA
26	576765	26:576765	creatinine	Y	T	C	-3.6334	0.00027969	3.55332	-0.12032	0.033115	0.545455	0.272727	intergenic_region	MODIFIER	LINJ_26_1390-LINJ_26_2300	LINJ_26_1390-LINJ_26_2300	NA	intergenic_region	NA	NA	n.576765T>C	NA
26	576771	26:576771	creatinine	Y	T	C	-3.4307	0.00060194	3.22045	-0.11336	0.033042	0.525253	0.262626	intergenic_region	MODIFIER	LINJ_26_1390-LINJ_26_2300	LINJ_26_1390-LINJ_26_2300	NA	intergenic_region	NA	NA	n.576771T>C	NA
26	576771	26:576771	CoDCM1	Y	T	C	-2.8652	0.0041669	2.38019	-0.099455	0.034711	0.522936	0.261468	intergenic_region	MODIFIER	LINJ_26_1390-LINJ_26_2300	LINJ_26_1390-LINJ_26_2300	NA	intergenic_region	NA	NA	n.576771T>C	NA
26	583898	26:583898	bleeding	N	TCCCCCCCCCCTCAG	TCCCCCCCCCTCAG	2.9832	0.0028523	2.5448	0.13089	0.043876	0.12963	0.064815	intergenic_region	MODIFIER	LINJ_26_1390-LINJ_26_2300	LINJ_26_1390-LINJ_26_2300	NA	intergenic_region	NA	NA	NA	NA
26	631012	26:631012	creatinine	N	A	C	-2.9191	0.0035109	2.45458	-0.099058	0.033935	0.575758	0.287879	intergenic_region	MODIFIER	LINJ_26_1390-LINJ_26_2300	LINJ_26_1390-LINJ_26_2300	NA	intergenic_region	NA	NA	n.631012A>C	NA
26	843217	26:843217	leukocytes	N	TACACACACACACACACACACG	TACACACACACACACACACACACG	3.1545	0.0016077	2.79379	0.081159	0.025728	0.422018	0.211009	intergenic_region	MODIFIER	LINJ_26_1390-LINJ_26_2300	LINJ_26_1390-LINJ_26_2300	NA	intergenic_region	NA	NA	n.843237_843238insAC	NA
26	1047894	26:1047894	dyspnoea	N	GCCCCCCCCCCCTCCCCTCCCCCCAATG	GCCCCCCCCCCTCCCCTCCCCCCAATG	3.0073	0.0026361	2.57904	0.2091	0.069531	0.288889	0.144444	intergenic_region	MODIFIER	NA	NA	NA	intergenic_region	NA	NA	NA	NA
27	634055	27:634055	platelets	N	CAAAAAAAAAAAACTA	CAAAAAAAAAAACTA	2.8661	0.0041557	2.38136	0.084387	0.029443	0.348624	0.174312	intergenic_region	MODIFIER	NA	NA	NA	intergenic_region	NA	NA	NA	NA
27	688165	27:688165	age	N	GCCCCCCCCCCCAACCACCATCA	GCCCCCCCCCCAACCACCATCA	3.0832	0.0020477	2.68873	0.17014	0.055182	0.141509	0.070755	intergenic_region	MODIFIER	LINJ_27_0990-CHR_END	LINJ_27_0990-CHR_END	NA	intergenic_region	NA	NA	n.688176delC	NA
27	733778	27:733778	creatinine	N	T	C	-3.771	0.00016258	3.78893	-0.12897	0.034202	0.646465	0.323232	intergenic_region	MODIFIER	LINJ_27_0990-CHR_END	LINJ_27_0990-CHR_END	NA	intergenic_region	NA	NA	n.733778T>C	NA
27	864543	27:864543	jaundice	N	CTGTGTGTGTGTGTGTGTGTGTGTGTGTGTGTC	CTGTGTGTGTGTGTGTGTGTGTGTGTGTGTC	3.0627	0.0021934	2.65888	0.24996	0.081615	0.220183	0.110092	intergenic_region	MODIFIER	LINJ_27_0990-CHR_END	LINJ_27_0990-CHR_END	NA	intergenic_region	NA	NA	n.864573_864574delGT	NA
27	872070	27:872070	leukocytes	N	C	G	3.3332	0.00085853	3.06624	0.077141	0.023143	0.183486	0.091743	intergenic_region	MODIFIER	LINJ_27_0990-CHR_END	LINJ_27_0990-CHR_END	NA	intergenic_region	NA	NA	NA	NA
27	948902	27:948902	leukocytes	N	ATGTGTGTGTGTGTGTGTGTGTGTGTTTGC	ATGTGTGTGTGTGTGTGTGTGTGTGTGTTTGC	4.471	7.7853E-06	5.10872	0.1474	0.032968	0.137615	0.068807	intergenic_region	MODIFIER	LINJ_27_0990-CHR_END	LINJ_27_0990-CHR_END	NA	intergenic_region	NA	NA	NA	NA
27	1051157	27:1051157	CoDCM2	N	TCCCCCCCCCCAAGCCT	TCCCCCCCCCCCAAGCCT	3.0536	0.0022609	2.64572	0.22837	0.074786	0.575	0.2875	intergenic_region	MODIFIER	LINJ_27_0990-CHR_END	LINJ_27_0990-CHR_END	NA	intergenic_region	NA	NA	NA	NA
27	1147684	27:1147684	haemoglobin	N	CGTGTGTGTGTGTGTGTGTGTGTGTGTGTGTGTA	CGTGTGTGTGTGTGTGTGTGTGTGTGTGT	3.0185	0.0025404	2.5951	0.13009	0.043098	0.086022	0.043011	intergenic_region	MODIFIER	LINJ_27_0990-CHR_END	LINJ_27_0990-CHR_END	NA	intergenic_region	NA	NA	NA	NA
27	1174336	27:1174336	platelets	N	C	T	-2.9471	0.0032075	2.49383	-0.23079	0.07831	0.972477	0.486239	intergenic_region	MODIFIER	LINJ_27_0990-CHR_END	LINJ_27_0990-CHR_END	NA	intergenic_region	NA	NA	NA	NA
27	1174342	27:1174342	platelets	N	C	G	-2.9471	0.0032075	2.49383	-0.23079	0.07831	0.972477	0.486239	intergenic_region	MODIFIER	LINJ_27_0990-CHR_END	LINJ_27_0990-CHR_END	NA	intergenic_region	NA	NA	NA	NA
27	1174454	27:1174454	bleeding	Y	A	G	-3.0374	0.002386	2.62233	-0.53686	0.17675	0.990741	0.49537	intergenic_region	MODIFIER	LINJ_27_0990-CHR_END	LINJ_27_0990-CHR_END	NA	intergenic_region	NA	NA	NA	NA
27	1174454	27:1174454	age	Y	A	G	-3.0712	0.0021321	2.67119	-0.69254	0.22549	0.990826	0.495413	intergenic_region	MODIFIER	LINJ_27_0990-CHR_END	LINJ_27_0990-CHR_END	NA	intergenic_region	NA	NA	NA	NA
27	1175340	27:1175340	leukocytes	N	G	A	4.9933	5.9351E-07	6.22657	0.43976	0.08807	1	0.5	intergenic_region	MODIFIER	LINJ_27_0990-CHR_END	LINJ_27_0990-CHR_END	NA	intergenic_region	NA	NA	NA	NA
27	1175366	27:1175366	creatinine	N	GCCAG	GCCCAG	-2.9762	0.0029188	2.5348	-0.10951	0.036796	0.783505	0.391753	intergenic_region	MODIFIER	LINJ_27_0990-CHR_END	LINJ_27_0990-CHR_END	NA	intergenic_region	NA	NA	NA	NA
27	1175380	27:1175380	dyspnoea	N	G	T	-3.0221	0.0025102	2.60029	-0.22717	0.075168	0.867925	0.433962	intergenic_region	MODIFIER	LINJ_27_0990-CHR_END	LINJ_27_0990-CHR_END	NA	intergenic_region	NA	NA	NA	NA
28	525542	28:525542	CoDCM2	N	TAAAAAAAAAAAGAAGTGT	TAAAAAAAAAAAAGAAGTGT	3.1471	0.0016491	2.78275	0.31191	0.09911	0.175	0.0875	intergenic_region	MODIFIER	NA	NA	NA	intergenic_region	NA	NA	NA	NA
28	581767	28:581767	jaundice	N	ATGTGTGTGTGTGTGTGTGTGTTTGTGTTTGTGTTT	ATGTGTGTGTGTGTGTGTGTTTGTGTTTGTGTTT	4.1817	2.8935E-05	4.53858	0.34564	0.082656	0.100917	0.050459	upstream_gene_variant	MODIFIER	LINJ_28_1670	LINF_280021400	hypothetical	transcript	CAM69388	protein_coding	c.-1532_-1531delGT	NA
28	745460	28:745460	creatinine	N	TACACACACACACACACACACCT	TACACACACACACACACACCT	3.4616	0.00053688	3.27012	0.13758	0.039744	0.151515	0.075758	intergenic_region	MODIFIER	LINJ_28_1790-LINJ_28_2780	LINJ_28_1790-LINJ_28_2780	NA	intergenic_region	NA	NA	n.745479_745480delAC	NA
28	914339	28:914339	creatinine	N	T	C	-3.4133	0.0006417	3.19267	-0.11592	0.03396	0.383838	0.191919	intergenic_region	MODIFIER	LINJ_28_1790-LINJ_28_2780	LINJ_28_1790-LINJ_28_2780	NA	intergenic_region	NA	NA	n.914339T>C	NA
28	914345	28:914345	creatinine	N	A	C	-3.5804	0.00034302	3.46468	-0.12159	0.033958	0.373737	0.186869	intergenic_region	MODIFIER	LINJ_28_1790-LINJ_28_2780	LINJ_28_1790-LINJ_28_2780	NA	intergenic_region	NA	NA	n.914345A>C	NA
29	164144	29:164144	creatinine	N	TGGGGGGAGGGGGAGGGGGGAGGGGGAGGGGAGGGGTCC	TGGGGGGAGGGGGAGGGGAGGGGTCC	-3.1253	0.0017765	2.75043	-0.10421	0.033346	0.494949	0.247475	intergenic_region	MODIFIER	LINJ_29_0090-LINJ_29_1100	LINJ_29_0090-LINJ_29_1100	NA	intergenic_region	NA	NA	n.164162_164174delGGAGGGGGAGGGG	NA
29	607983	29:607983	age	Y	GTTTTTTTTTTTTCGCG	GTTTTTTTTTTTCGCG	-2.9239	0.0034565	2.46136	-0.13344	0.045637	0.513761	0.256881	intergenic_region	MODIFIER	LINJ_29_1390-LINJ_29_2400	LINJ_29_1390-LINJ_29_2400	NA	intergenic_region	NA	NA	n.607995delT	NA
29	607983	29:607983	platelets	Y	GTTTTTTTTTTTTCGCG	GTTTTTTTTTTTCGCG	3.0332	0.0024199	2.6162	0.080886	0.026667	0.513761	0.256881	intergenic_region	MODIFIER	LINJ_29_1390-LINJ_29_2400	LINJ_29_1390-LINJ_29_2400	NA	intergenic_region	NA	NA	n.607995delT	NA
29	645868	29:645868	platelets	N	CATATATATATATATATATATTG	CATATATATATATATATATTG	3.1832	0.0014566	2.83666	0.06866	0.021569	0.302752	0.151376	intergenic_region	MODIFIER	NA	NA	NA	intergenic_region	NA	NA	NA	NA
29	658162	29:658162	mortality	N	CTTTTTTTTTCTCTC	CTTTTTTTTCTCTC	-2.954	0.0031364	2.50357	-0.19373	0.065581	0.37037	0.185185	intergenic_region	MODIFIER	LINJ_29_1390-LINJ_29_2400	LINJ_29_1390-LINJ_29_2400	NA	intergenic_region	NA	NA	n.658171delT	NA
29	931361	29:931361	age	N	C	A	3.1478	0.0016452	2.78378	0.10012	0.031806	0.779817	0.389908	intergenic_region	MODIFIER	NA	NA	NA	intergenic_region	NA	NA	NA	NA
29	986734	29:986734	mortality	Y	CAAAAAAAAAAAGCA	CAAAAAAAAAAGCA	3.2785	0.0010436	2.98147	0.23482	0.071624	0.166667	0.083333	intergenic_region	MODIFIER	LINJ_29_1390-LINJ_29_2400	LINJ_29_1390-LINJ_29_2400	NA	intergenic_region	NA	NA	n.986745delA	NA
29	986734	29:986734	bleeding	Y	CAAAAAAAAAAAGCA	CAAAAAAAAAAGCA	3.1726	0.0015109	2.82076	0.1155	0.036406	0.166667	0.083333	intergenic_region	MODIFIER	LINJ_29_1390-LINJ_29_2400	LINJ_29_1390-LINJ_29_2400	NA	intergenic_region	NA	NA	n.986745delA	NA
29	1026180	29:1026180	platelets	N	GCACACACACACACACACACACACACG	GCACACACACACACACACACACACG	2.9175	0.0035289	2.45236	0.098477	0.033754	0.174312	0.087156	intergenic_region	MODIFIER	NA	NA	NA	intergenic_region	NA	NA	NA	NA
29	1143186	29:1143186	jaundice	N	CTTTTTTTTTTTCTTTT	CTTTTTTTTTTCTTTT	5.0174	5.2374E-07	6.28088	0.41272	0.082257	0.165138	0.082569	intergenic_region	MODIFIER	LINJ_29_2690-CHR_END	LINJ_29_2690-CHR_END	NA	intergenic_region	NA	NA	n.1143197delT	NA
30	50836	30:50836	platelets	N	TG	TGGG	3.3697	0.00075255	3.12346	0.11941	0.035436	0.149533	0.074766	intergenic_region	MODIFIER	LINJ_30_0090-LINJ_30_0200	LINJ_30_0090-LINJ_30_0200	NA	intergenic_region	NA	NA	n.50837_50838insGG	NA
30	95604	30:95604	jaundice	N	G	A	3.6648	0.00024754	3.60635	0.237	0.06467	0.155963	0.077982	intergenic_region	MODIFIER	LINJ_30_0210-LINJ_30_1200	LINJ_30_0210-LINJ_30_1200	NA	intergenic_region	NA	NA	n.95604G>A	NA
30	135505	30:135505	bacteria	Y	TCCCCCCCCCACTACT	TCCCCCCCCCCACTACT	-3.0716	0.0021294	2.67174	-0.2797	0.09106	0.296296	0.148148	intergenic_region	MODIFIER	LINJ_30_0210-LINJ_30_1200	LINJ_30_0210-LINJ_30_1200	NA	intergenic_region	NA	NA	n.135514_135515insC	NA
30	135505	30:135505	CoDCM2	Y	TCCCCCCCCCACTACT	TCCCCCCCCCCACTACT	-2.9559	0.0031171	2.50625	-0.3128	0.10582	0.275	0.1375	intergenic_region	MODIFIER	LINJ_30_0210-LINJ_30_1200	LINJ_30_0210-LINJ_30_1200	NA	intergenic_region	NA	NA	n.135514_135515insC	NA
30	285326	30:285326	creatinine	N	G	C	-3.5316	0.00041304	3.38401	-0.12009	0.034003	0.59375	0.296875	intergenic_region	MODIFIER	LINJ_30_0210-LINJ_30_1200	LINJ_30_0210-LINJ_30_1200	NA	intergenic_region	NA	NA	n.285326G>C	NA
30	488417	30:488417	age	N	CTCGTGAACAC	TTCATGTACAA	3.1372	0.0017056	2.76812	0.23332	0.074371	0.908257	0.454128	intergenic_region	MODIFIER	putative_ABCH3-LINJ_30_1500	LINJ_30_1390-LINJ_30_1500	NA	intergenic_region	NA	NA	n.488417_488427delCTCGTGAACACinsTTCATGTACAA	NA
30	569610	30:569610	CoDCM1	N	AGGGGGGGGTGAC	AGGGGGGGGGGTGAC	-3.1478	0.0016452	2.78378	-0.13122	0.041687	0.770642	0.385321	intergenic_region	MODIFIER	LINJ_30_1540-LINJ_30_2500	LINJ_30_1540-LINJ_30_2500	NA	intergenic_region	NA	NA	n.569618_569619insGG	NA
30	613751	30:613751	CoDCM1	N	ACCCCCCCCCCCCACACACACACACACG	ACCCCCCCCCCCACACACACACACACG	3.181	0.0014676	2.83339	0.11747	0.036929	0.790123	0.395062	intergenic_region	MODIFIER	LINJ_30_1540-LINJ_30_2500	LINJ_30_1540-LINJ_30_2500	NA	intergenic_region	NA	NA	n.613763delC	NA
30	748627	30:748627	creatinine	N	TGGGGGGGGGGTCGGGGCTT	TGGGGGGGGGGGTCGGGGCTT	-3.6194	0.00029527	3.52978	-0.13002	0.035922	0.8	0.4	intergenic_region	MODIFIER	LINJ_30_1540-LINJ_30_2500	LINJ_30_1540-LINJ_30_2500	NA	intergenic_region	NA	NA	n.748637_748638insG	NA
30	802935	30:802935	CoDCM1	Y	GAAAAAAAAAACGCAG	GAAAAAAAAACGCAG	-3.1229	0.0017908	2.74695	-0.10822	0.034655	0.440367	0.220183	intergenic_region	MODIFIER	LINJ_30_1540-LINJ_30_2500	LINJ_30_1540-LINJ_30_2500	NA	intergenic_region	NA	NA	n.802945delA	NA
30	802935	30:802935	bleeding	Y	GAAAAAAAAAACGCAG	GAAAAAAAAACGCAG	-2.9998	0.0027016	2.56838	-0.10394	0.03465	0.435185	0.217593	intergenic_region	MODIFIER	LINJ_30_1540-LINJ_30_2500	LINJ_30_1540-LINJ_30_2500	NA	intergenic_region	NA	NA	n.802945delA	NA
30	802967	30:802967	bacteria	N	GAAAAAAAAAAAAGAAGACAACAAAA	GAAAAAAAAAAAGAAGACAACAAAA	3.6876	0.00022635	3.64522	0.46499	0.12609	0.111111	0.055556	intergenic_region	MODIFIER	LINJ_30_1540-LINJ_30_2500	LINJ_30_1540-LINJ_30_2500	NA	intergenic_region	NA	NA	n.802979delA	NA
30	819330	30:819330	bacteria	Y	C	A	3.8969	9.7418E-05	4.01136	0.30625	0.078587	0.166667	0.083333	intergenic_region	MODIFIER	LINJ_30_1540-LINJ_30_2500	LINJ_30_1540-LINJ_30_2500	NA	intergenic_region	NA	NA	n.819330C>A	NA
30	819330	30:819330	dyspnoea	Y	C	A	3.8693	0.00010914	3.96202	0.25514	0.065938	0.165138	0.082569	intergenic_region	MODIFIER	LINJ_30_1540-LINJ_30_2500	LINJ_30_1540-LINJ_30_2500	NA	intergenic_region	NA	NA	n.819330C>A	NA
30	819330	30:819330	CoDCM1	Y	C	A	3.2065	0.0013436	2.87173	0.10659	0.033242	0.165138	0.082569	intergenic_region	MODIFIER	LINJ_30_1540-LINJ_30_2500	LINJ_30_1540-LINJ_30_2500	NA	intergenic_region	NA	NA	n.819330C>A	NA
30	822074	30:822074	oedema	N	CGTGTGTGTGTGTGTGTGTGTGTGTGTGTC	CGTGTGTGTGTGTGTGTGTGTGTGTGTC	3.6337	0.00027936	3.55384	0.26381	0.0726	0.293578	0.146789	intergenic_region	MODIFIER	LINJ_30_1540-LINJ_30_2500	LINJ_30_1540-LINJ_30_2500	NA	intergenic_region	NA	NA	n.822101_822102delGT	NA
30	891052	30:891052	leukocytes	N	C	T	3.0495	0.0022921	2.63977	0.075288	0.024689	0.165138	0.082569	intergenic_region	MODIFIER	NA	NA	NA	intergenic_region	NA	NA	NA	NA
30	1054755	30:1054755	haemoglobin	N	A	C	3.0282	0.00246	2.60906	0.087451	0.028879	0.27957	0.139785	intergenic_region	MODIFIER	LINJ_30_2870-LINJ_30_3800	LINJ_30_2870-LINJ_30_3800	NA	intergenic_region	NA	NA	n.1054755A>C	NA
30	1069417	30:1069417	mortality	N	CAAAAAAAAAAAACGAAACGAAGC	CAAAAAAAAAAACGAAACGAAGC	3.0842	0.0020413	2.69009	0.27107	0.087891	0.666667	0.333333	intergenic_region	MODIFIER	LINJ_30_2870-LINJ_30_3800	LINJ_30_2870-LINJ_30_3800	NA	intergenic_region	NA	NA	n.1069429delA	NA
30	1343898	30:1343898	jaundice	N	ACCCCCCCCTCTCTCCCCCAA	ACCCCCCCCCTCTCTCCCCCAA	3.2177	0.0012924	2.8886	0.26866	0.083497	0.110092	0.055046	intergenic_region	MODIFIER	LINJ_30_2870-LINJ_30_3800	LINJ_30_2870-LINJ_30_3800	NA	intergenic_region	NA	NA	n.1343906_1343907insC	NA
31	203030	31:203030	bleeding	N	CTTTTTTTTTTTTACG	CTTTTTTTTTTTACG	3.3945	0.00068753	3.16271	0.16157	0.047597	0.12037	0.060185	intergenic_region	MODIFIER	NA	NA	NA	intergenic_region	NA	NA	NA	NA
31	415803	31:415803	sex	N	CAAAAAAAAACAC	CAAAAAAAAAACAC	-3.0252	0.0024845	2.60476	-0.26494	0.087577	0.807339	0.40367	intergenic_region	MODIFIER	LINJ_31_0990-LINJ_31_2000	LINJ_31_0990-LINJ_31_2000	NA	intergenic_region	NA	NA	n.415812_415813insA	NA
31	606826	31:606826	jaundice	N	T	C	3.09	0.0020017	2.6986	0.20765	0.067201	0.165138	0.082569	intergenic_region	MODIFIER	LINJ_31_0990-LINJ_31_2000	LINJ_31_0990-LINJ_31_2000	NA	intergenic_region	NA	NA	n.606826T>C	NA
31	853624	31:853624	jaundice	N	AGGGGGGGGAAGAG	AGGGGGGGGGAAGAG	3.7502	0.0001767	3.75276	0.28008	0.074683	0.211009	0.105505	intergenic_region	MODIFIER	LINJ_31_0990-LINJ_31_2000	LINJ_31_0990-LINJ_31_2000	NA	intergenic_region	NA	NA	n.853632_853633insG	NA
31	883770	31:883770	leukocytes	Y	C	T	3.1558	0.0016005	2.79574	0.097955	0.031039	0.132075	0.066038	intergenic_region	MODIFIER	NA	NA	NA	intergenic_region	NA	NA	NA	NA
31	982620	31:982620	jaundice	Y	GAAAAAAAAAAAGAAAGGAAAGCAAC	GAAAAAAAAAAAAGAAAGGAAAGCAAC	3.3813	0.00072132	3.14187	0.35185	0.10406	0.100917	0.050459	intergenic_region	MODIFIER	LINJ_31_2020-LINJ_31_2200	LINJ_31_2020-LINJ_31_2200	NA	intergenic_region	NA	NA	n.982631_982632insA	NA
31	998797	31:998797	CoDCM1	N	GAAAAAAAAAAAACGA	GAAAAAAAAAAACGA	-3.0994	0.0019389	2.71244	-0.10671	0.034429	0.495413	0.247706	intergenic_region	MODIFIER	NA	NA	NA	intergenic_region	NA	NA	NA	NA
31	1025506	31:1025506	jaundice	N	GAAAAAAAAAAAGAAACAAAA	GAAAAAAAAAAAAGAAACAAAA	3.0215	0.0025153	2.59941	0.2172	0.071884	0.642202	0.321101	downstream_gene_variant	MODIFIER	LINJ_31_2200	LINF_310029600	hypothetical	transcript	CAM70570	protein_coding	c.*3874_*3875insT	NA
31	1035879	31:1035879	creatinine	N	G	A	2.9309	0.0033796	2.47113	0.11192	0.038187	0.141414	0.070707	upstream_gene_variant	MODIFIER	LINJ_31_2200	LINF_310029600	hypothetical	transcript	CAM70570	protein_coding	c.-3338C>T	NA
32	303853	32:303853	mortality	N	GTTTTTTTTTTTGTGGTTGC	GTTTTTTTTTTGTGGTTGC	2.934	0.0033464	2.47542	0.29411	0.10024	0.11215	0.056075	intergenic_region	MODIFIER	NA	NA	NA	intergenic_region	NA	NA	NA	NA
32	307546	32:307546	creatinine	N	TGGGGGGGGGCAGCA	TGGGGGGGGCAGCA	-3.2678	0.0010838	2.96505	-0.10947	0.0335	0.555556	0.277778	intergenic_region	MODIFIER	LINJ_32_0690-LINJ_32_1650	LINJ_32_0690-LINJ_32_1650	NA	intergenic_region	NA	NA	n.307555delG	NA
32	457866	32:457866	age	N	GC	GCACGCACGCACACACACACAC	-3.0309	0.0024384	2.6129	-0.13725	0.045285	0.46789	0.233945	intergenic_region	MODIFIER	LINJ_32_0690-LINJ_32_1650	LINJ_32_0690-LINJ_32_1650	NA	intergenic_region	NA	NA	n.457867_457868insACGCACGCACACACACACAC	NA
32	498104	32:498104	creatinine	Y	CTTTTTTTTTTTTTGGTTTG	CTTTTTTTTTTTTGGTTTG	-2.8946	0.0037969	2.42057	-0.097678	0.033745	0.525253	0.262626	intergenic_region	MODIFIER	LINJ_32_0690-LINJ_32_1650	LINJ_32_0690-LINJ_32_1650	NA	intergenic_region	NA	NA	n.498117delT	NA
32	498104	32:498104	CoDCM1	Y	CTTTTTTTTTTTTTGGTTTG	CTTTTTTTTTTTTGGTTTG	-3.1995	0.0013767	2.86116	-0.11021	0.034447	0.53211	0.266055	intergenic_region	MODIFIER	LINJ_32_0690-LINJ_32_1650	LINJ_32_0690-LINJ_32_1650	NA	intergenic_region	NA	NA	n.498117delT	NA
32	604488	32:604488	jaundice	N	GATA	GA	2.9149	0.003558	2.44879	0.23773	0.081558	0.238532	0.119266	intergenic_region	MODIFIER	LINJ_32_0690-LINJ_32_1650	LINJ_32_0690-LINJ_32_1650	NA	intergenic_region	NA	NA	n.604490_604491delTA	NA
32	892349	32:892349	bleeding	N	G	A	3.5449	0.00039271	3.40593	0.074525	0.021023	0.466667	0.233333	intergenic_region	MODIFIER	LINJ_32_1980-LINJ_32_2980	LINJ_32_1980-LINJ_32_2980	NA	intergenic_region	NA	NA	n.892349G>A	NA
32	892359	32:892359	jaundice	N	C	T	3.7974	0.00014625	3.8349	0.28694	0.075564	0.422018	0.211009	intergenic_region	MODIFIER	LINJ_32_1980-LINJ_32_2980	LINJ_32_1980-LINJ_32_2980	NA	intergenic_region	NA	NA	n.892359C>T	NA
32	1104210	32:1104210	bleeding	Y	CAAAAAAAAAAAACCCT	CAAAAAAAAAAACCCT	-2.9229	0.0034676	2.45997	-0.1021	0.034932	0.425926	0.212963	intergenic_region	MODIFIER	LINJ_32_1980-LINJ_32_2980	LINJ_32_1980-LINJ_32_2980	NA	intergenic_region	NA	NA	n.1104222delA	NA
32	1104210	32:1104210	CoDCM1	Y	CAAAAAAAAAAAACCCT	CAAAAAAAAAAACCCT	-3.0676	0.0021579	2.66597	-0.10697	0.03487	0.431193	0.215596	intergenic_region	MODIFIER	LINJ_32_1980-LINJ_32_2980	LINJ_32_1980-LINJ_32_2980	NA	intergenic_region	NA	NA	n.1104222delA	NA
32	1157627	32:1157627	jaundice	N	ATGTGTGTGTGTGTGTGTGTGTGTGTC	ATGTGTGTGTGTGTGTGTGTGTGTGTGTC	-3.095	0.0019679	2.706	-0.36888	0.11918	0.908257	0.454128	intergenic_region	MODIFIER	LINJ_32_2990-LINJ_32_4000	LINJ_32_2990-LINJ_32_4000	NA	intergenic_region	NA	NA	n.1157652_1157653insGT	NA
32	1201285	32:1201285	jaundice	N	GCACACACACACACACACACACACACACG	GCACACACACACACACACACACACACG	2.8675	0.0041372	2.38329	0.23911	0.083386	0.192661	0.09633	intergenic_region	MODIFIER	LINJ_32_2990-LINJ_32_4000	LINJ_32_2990-LINJ_32_4000	NA	intergenic_region	NA	NA	n.1201311_1201312delAC	NA
32	1205301	32:1205301	jaundice	N	TGGGGGGGGGGAGGAGGAGGAGGCGT	TGGGGGGGGGAGGAGGAGGAGGCGT	3.3797	0.00072572	3.13923	0.24089	0.071275	0.165138	0.082569	intergenic_region	MODIFIER	LINJ_32_2990-LINJ_32_4000	LINJ_32_2990-LINJ_32_4000	NA	intergenic_region	NA	NA	n.1205311delG	NA
33	275576	33:275576	creatinine	N	A	G	3.6155	0.00029978	3.5232	0.13528	0.037417	0.111111	0.055556	intergenic_region	MODIFIER	LINJ_33_snoRNA2-LINJ_33_1100	LINJ_33_snoRNA2-LINJ_33_1100	NA	intergenic_region	NA	NA	n.275576A>G	NA
33	432630	33:432630	sex	N	GATATATATATATATTA	GATATATATATATATATTA	3.5584	0.00037318	3.42808	0.3255	0.091474	0.293578	0.146789	downstream_gene_variant	MODIFIER	PUF6	LINF_330019100; PUF6	pumilio protein 6	transcript	CAM71280	protein_coding	c.*2652_*2653insAT	NA
33	503093	33:503093	haemoglobin	Y	ACCCCCCGA	ACCCCCCCGA	2.9028	0.0036982	2.43201	0.086111	0.029664	0.462366	0.231183	intergenic_region	MODIFIER	LINJ_33_1310-LINJ_33_2200	LINJ_33_1310-LINJ_33_2200	NA	intergenic_region	NA	NA	n.503099_503100insC	NA
33	503093	33:503093	creatinine	Y	ACCCCCCGA	ACCCCCCCGA	-3.0178	0.0025462	2.59411	-0.1022	0.033866	0.444444	0.222222	intergenic_region	MODIFIER	LINJ_33_1310-LINJ_33_2200	LINJ_33_1310-LINJ_33_2200	NA	intergenic_region	NA	NA	n.503099_503100insC	NA
33	505844	33:505844	bacteria	N	GAAAAAAAAAAAAAGACCGG	GAAAAAAAAAAAAGACCGG	3.2144	0.0013071	2.88369	0.42446	0.13205	0.101852	0.050926	intergenic_region	MODIFIER	LINJ_33_1310-LINJ_33_2200	LINJ_33_1310-LINJ_33_2200	NA	intergenic_region	NA	NA	n.505857delA	NA
33	627194	33:627194	bleeding	N	CGTGTGTGTGTGTGTGTGTGTGTGTGTGTGTTTGC	CGTGTGTGTGTGTGTGTGTGTGTGTGTGTGTGTTTGC	-3.3457	0.00082089	3.08572	-0.16237	0.048532	0.87963	0.439815	intergenic_region	MODIFIER	LINJ_33_1310-LINJ_33_2200	LINJ_33_1310-LINJ_33_2200	NA	intergenic_region	NA	NA	n.627224_627225insGT	NA
33	694045	33:694045	bleeding	N	A	C	-3.1571	0.0015936	2.79762	-0.14867	0.047093	0.842593	0.421296	intergenic_region	MODIFIER	LINJ_33_1310-LINJ_33_2200	LINJ_33_1310-LINJ_33_2200	NA	intergenic_region	NA	NA	NA	NA
33	694055	33:694055	bleeding	Y	A	C	-2.9975	0.0027224	2.56505	-0.1175	0.0392	0.740741	0.37037	intergenic_region	MODIFIER	LINJ_33_1310-LINJ_33_2200	LINJ_33_1310-LINJ_33_2200	NA	intergenic_region	NA	NA	n.694055A>C	NA
33	694055	33:694055	oedema	Y	A	C	-2.9703	0.0029747	2.52656	-0.26808	0.090252	0.743119	0.37156	intergenic_region	MODIFIER	LINJ_33_1310-LINJ_33_2200	LINJ_33_1310-LINJ_33_2200	NA	intergenic_region	NA	NA	n.694055A>C	NA
33	710692	33:710692	CoDCM1	Y	TGGGGGGGGGGGCGTCG	TGGGGGGGGGGGGCGTCG	-3.0749	0.0021059	2.67656	-0.11297	0.036739	0.880435	0.440217	intergenic_region	MODIFIER	LINJ_33_1310-LINJ_33_2200	LINJ_33_1310-LINJ_33_2200	NA	intergenic_region	NA	NA	n.710703_710704insG	NA
33	710692	33:710692	bleeding	Y	TGGGGGGGGGGGCGTCG	TGGGGGGGGGGGGCGTCG	-2.9835	0.0028499	2.54517	-0.10864	0.036412	0.879121	0.43956	intergenic_region	MODIFIER	LINJ_33_1310-LINJ_33_2200	LINJ_33_1310-LINJ_33_2200	NA	intergenic_region	NA	NA	n.710703_710704insG	NA
33	914519	33:914519	mortality	Y	TGGGGGGGGGGGTTG	TGGGGGGGGGGTTG	-2.9423	0.0032581	2.48704	-0.24902	0.084636	0.542056	0.271028	intergenic_region	MODIFIER	LINJ_33_2240-LINJ_33_2410	LINJ_33_2240-LINJ_33_2410	NA	intergenic_region	NA	NA	n.914530delG	NA
33	914519	33:914519	bleeding	Y	TGGGGGGGGGGGTTG	TGGGGGGGGGGTTG	-3.1476	0.001646	2.78357	-0.10866	0.03452	0.542056	0.271028	intergenic_region	MODIFIER	LINJ_33_2240-LINJ_33_2410	LINJ_33_2240-LINJ_33_2410	NA	intergenic_region	NA	NA	n.914530delG	NA
33	1031706	33:1031706	sex	N	AGGGGGGGGCGGG	AGGGGGGGCGGG	-2.9581	0.003095	2.50934	-0.32624	0.11029	0.275229	0.137615	intergenic_region	MODIFIER	LINJ_33_2640-CHR_END	LINJ_33_2640-CHR_END	NA	intergenic_region	NA	NA	n.1031714delG	NA
33	1130613	33:1130613	jaundice	N	G	A	2.9279	0.0034125	2.46693	0.20504	0.07003	0.137615	0.068807	intergenic_region	MODIFIER	LINJ_33_2640-CHR_END	LINJ_33_2640-CHR_END	NA	intergenic_region	NA	NA	n.1130613G>A	NA
33	1232833	33:1232833	platelets	N	TGGGGGGGGTGAC	TGGGGGGGGGTGAC	2.8786	0.0039941	2.39858	0.098264	0.034136	0.100917	0.050459	intergenic_region	MODIFIER	NA	NA	NA	intergenic_region	NA	NA	NA	NA
33	1314215	33:1314215	haemoglobin	N	CTTTTTTTTTTTTGCA	CTTTTTTTTTTTGCA	3.7777	0.00015828	3.80057	0.098336	0.026031	0.591398	0.295699	intergenic_region	MODIFIER	NA	NA	NA	intergenic_region	NA	NA	NA	NA
33	1436530	33:1436530	platelets	N	AACA	AA	3.5175	0.00043565	3.36086	0.14035	0.039901	0.110092	0.055046	intergenic_region	MODIFIER	LINJ_33_2640-CHR_END	LINJ_33_2640-CHR_END	NA	intergenic_region	NA	NA	n.1436532_1436533delCA	NA
33	1530223	33:1530223	haemoglobin	Y	T	C	2.9219	0.0034787	2.45858	0.077535	0.026536	0.55914	0.27957	intergenic_region	MODIFIER	NA	NA	NA	intergenic_region	NA	NA	NA	NA
33	1530223	33:1530223	creatinine	Y	T	C	-3.9131	9.1104E-05	4.04046	-0.12832	0.032792	0.565657	0.282828	intergenic_region	MODIFIER	NA	NA	NA	intergenic_region	NA	NA	NA	NA
34	58425	34:58425	age	N	AGCGGTGACGCAGCGAGCACCCGCAAAGG	AG	-2.9582	0.0030942	2.50945	-0.30798	0.10411	0.954128	0.477064	intergenic_region	MODIFIER	CHR_START-LINJ_34_0780	CHR_START-LINJ_34_0780	NA	intergenic_region	NA	NA	n.58427_58453delCGGTGACGCAGCGAGCACCCGCAAAGG	NA
34	61603	34:61603	haemoglobin	N	GTTTTTTTTTTTTGGCC	GTTTTTTTTTTTTTGGCC	3.6914	0.00022304	3.65162	0.14201	0.03847	0.103448	0.051724	intergenic_region	MODIFIER	CHR_START-LINJ_34_0780	CHR_START-LINJ_34_0780	NA	intergenic_region	NA	NA	NA	NA
34	175074	34:175074	creatinine	N	GCCCCCCCCCCTCCATCCTG	GCCCCCCCCCCCTCCATCCTG	3.2578	0.0011229	2.94966	0.098901	0.030359	0.5	0.25	intergenic_region	MODIFIER	CHR_START-LINJ_34_0780	CHR_START-LINJ_34_0780	NA	intergenic_region	NA	NA	n.175084_175085insC	NA
34	216944	34:216944	CoDCM1	N	GTTTTTTTTTTTCTGCC	GTTTTTTTTTTCTGCC	-2.9374	0.0033094	2.48025	-0.11413	0.038855	0.275229	0.137615	intergenic_region	MODIFIER	CHR_START-LINJ_34_0780	CHR_START-LINJ_34_0780	NA	intergenic_region	NA	NA	NA	NA
34	232517	34:232517	creatinine	N	A	C	-2.93	0.00339	2.4698	-0.10006	0.034149	0.40404	0.20202	intergenic_region	MODIFIER	CHR_START-LINJ_34_0780	CHR_START-LINJ_34_0780	NA	intergenic_region	NA	NA	n.232517A>C	NA
34	319484	34:319484	dyspnoea	N	C	G	-3.4301	0.0006034	3.21939	-0.24456	0.0713	0.568807	0.284404	intergenic_region	MODIFIER	CHR_START-LINJ_34_0780	CHR_START-LINJ_34_0780	NA	intergenic_region	NA	NA	n.319484C>G	NA
34	468327	34:468327	oedema	Y	GTTTTTTTTTTTTTTGGC	GTTTTTTTTTTTTTGGC	-3.4153	0.00063703	3.19584	-0.26462	0.07748	0.70297	0.351485	intergenic_region	MODIFIER	LINJ_34_0990-LINJ_34_3000	LINJ_34_0990-LINJ_34_3000	NA	intergenic_region	NA	NA	n.468341delT	NA
34	468327	34:468327	bleeding	Y	GTTTTTTTTTTTTTTGGC	GTTTTTTTTTTTTTGGC	-2.9406	0.0032756	2.48471	-0.10148	0.03451	0.7	0.35	intergenic_region	MODIFIER	LINJ_34_0990-LINJ_34_3000	LINJ_34_0990-LINJ_34_3000	NA	intergenic_region	NA	NA	n.468341delT	NA
34	870501	34:870501	bleeding	N	CAAAAAAAAAAAAACGATAT	CAAAAAAAAAAAACGATAT	2.9855	0.0028315	2.54798	0.15552	0.052093	0.121495	0.060748	intergenic_region	MODIFIER	LINJ_34_0990-LINJ_34_3000	LINJ_34_0990-LINJ_34_3000	NA	intergenic_region	NA	NA	n.870514delA	NA
34	903470	34:903470	haemoglobin	N	TAAAAAAAAAAAAACACATACAG	TAAAAAAAAAAAACACATACAG	2.9249	0.0034452	2.46279	0.084601	0.028924	0.27957	0.139785	intergenic_region	MODIFIER	LINJ_34_0990-LINJ_34_3000	LINJ_34_0990-LINJ_34_3000	NA	intergenic_region	NA	NA	NA	NA
34	1199500	34:1199500	hiv	Y	GTTTTTTTTTTTTCTTTCTCTC	GTTTTTTTTTTTCTTTCTCTC	-3.6597	0.00025254	3.59767	-0.27637	0.075518	0.495327	0.247664	intergenic_region	MODIFIER	LINJ_34_0990-LINJ_34_3000	LINJ_34_0990-LINJ_34_3000	NA	intergenic_region	NA	NA	n.1199512delT	NA
34	1199500	34:1199500	CoDCM1	Y	GTTTTTTTTTTTTCTTTCTCTC	GTTTTTTTTTTTCTTTCTCTC	-3.0429	0.0023431	2.63021	-0.10504	0.034519	0.504587	0.252294	intergenic_region	MODIFIER	LINJ_34_0990-LINJ_34_3000	LINJ_34_0990-LINJ_34_3000	NA	intergenic_region	NA	NA	n.1199512delT	NA
34	1241423	34:1241423	age	Y	C	T	-3.0712	0.0021321	2.67119	-0.69254	0.22549	0.990826	0.495413	intergenic_region	MODIFIER	LINJ_34_0990-LINJ_34_3000	LINJ_34_0990-LINJ_34_3000	NA	intergenic_region	NA	NA	n.1241423C>T	NA
34	1241423	34:1241423	bleeding	Y	C	T	-3.0374	0.002386	2.62233	-0.53686	0.17675	0.990741	0.49537	intergenic_region	MODIFIER	LINJ_34_0990-LINJ_34_3000	LINJ_34_0990-LINJ_34_3000	NA	intergenic_region	NA	NA	n.1241423C>T	NA
34	1428491	34:1428491	CoDCM2	N	CTTTTTTTTTTGCGG	CTTTTTTTTTGCGG	-3.0321	0.0024282	2.61472	-0.25393	0.083747	0.975	0.4875	intergenic_region	MODIFIER	NA	NA	NA	intergenic_region	NA	NA	NA	NA
34	1642189	34:1642189	creatinine	N	T	C	-3.2398	0.001196	2.92227	-0.11042	0.034082	0.4375	0.21875	intergenic_region	MODIFIER	LINJ_34_3290-CHR_END	LINJ_34_3290-CHR_END	NA	intergenic_region	NA	NA	n.1642189T>C	NA
34	1642195	34:1642195	creatinine	N	T	C	-3.2732	0.0010632	2.97339	-0.11302	0.034529	0.467391	0.233696	intergenic_region	MODIFIER	LINJ_34_3290-CHR_END	LINJ_34_3290-CHR_END	NA	intergenic_region	NA	NA	n.1642195T>C	NA
34	1736852	34:1736852	age	N	G	C	-3.5372	0.00040433	3.39326	-0.17034	0.048156	0.678899	0.33945	intergenic_region	MODIFIER	NA	NA	NA	intergenic_region	NA	NA	NA	NA
34	1736858	34:1736858	age	N	G	C	-4.7016	2.5807E-06	5.58826	-0.21661	0.046071	0.623853	0.311927	intergenic_region	MODIFIER	NA	NA	NA	intergenic_region	NA	NA	NA	NA
35	71630	35:71630	sex	N	CGGGGGGGGGCGTT	CGGGGGGGGGGCGTT	-3.6027	0.00031493	3.50179	-0.39113	0.10856	0.201835	0.100917	frameshift_variant	HIGH	LINJ_35_0290	LINF_350008000	hypothetical	transcript	CAM71938	protein_coding	c.978dupG	p.Leu327fs
35	72201	35:72201	sex	N	TCACACACACACACACACACACACACACACACACT	TCACACACACACACACACACACACACACA	-2.9582	0.0030946	2.5094	-0.25496	0.086186	0.33945	0.169725	intergenic_region	MODIFIER	NA	NA	NA	intergenic_region	NA	NA	NA	NA
35	88129	35:88129	sex	N	TCACACACACACACACACACACACAT	TCACACACACACACACACACACAT	-4.2735	1.9242E-05	4.71575	-0.38736	0.090641	0.321101	0.16055	frameshift_variant	HIGH	LINJ_35_0340	LINF_350008500	hypothetical	transcript	CAM71943	protein_coding	c.1310_1311delCA	p.Pro437fs
35	88916	35:88916	sex	N	C	T	-3.0463	0.0023166	2.63515	-0.32382	0.1063	0.275229	0.137615	upstream_gene_variant	MODIFIER	LINJ_35_0350	LINF_350008600	hypothetical	transcript	CAM71944	protein_coding	c.-144C>T	NA
35	147627	35:147627	jaundice	N	C	T	2.9279	0.0034125	2.46693	0.20504	0.07003	0.137615	0.068807	intergenic_region	MODIFIER	LINJ_35_0390-LINJ_35_1400	LINJ_35_0390-LINJ_35_1400	NA	intergenic_region	NA	NA	n.147627C>T	NA
35	148256	35:148256	age	N	G	A	2.9495	0.0031826	2.49722	0.087976	0.029827	0.33945	0.169725	intergenic_region	MODIFIER	LINJ_35_0390-LINJ_35_1400	LINJ_35_0390-LINJ_35_1400	NA	intergenic_region	NA	NA	NA	NA
35	158541	35:158541	bacteria	N	G	A	-3.1831	0.0014573	2.83645	-0.26667	0.083777	0.555556	0.277778	intergenic_region	MODIFIER	LINJ_35_0390-LINJ_35_1400	LINJ_35_0390-LINJ_35_1400	NA	intergenic_region	NA	NA	n.158541G>A	NA
35	166992	35:166992	sex	N	GAAAAAAAAAAGTA	GAAAAAAAAAGTA	-3.506	0.00045492	3.34206	-0.42804	0.12209	0.146789	0.073394	intergenic_region	MODIFIER	LINJ_35_0390-LINJ_35_1400	LINJ_35_0390-LINJ_35_1400	NA	intergenic_region	NA	NA	n.167002delA	NA
35	170468	35:170468	bacteria	Y	C	G	-3.1046	0.0019056	2.71997	-0.25747	0.082932	0.481481	0.240741	intergenic_region	MODIFIER	LINJ_35_0390-LINJ_35_1400	LINJ_35_0390-LINJ_35_1400	NA	intergenic_region	NA	NA	n.170468C>G	NA
35	170468	35:170468	creatinine	Y	C	G	-3.0968	0.0019562	2.70859	-0.10395	0.033568	0.494949	0.247475	intergenic_region	MODIFIER	LINJ_35_0390-LINJ_35_1400	LINJ_35_0390-LINJ_35_1400	NA	intergenic_region	NA	NA	n.170468C>G	NA
35	170500	35:170500	haemoglobin	N	T	C	2.8778	0.0040043	2.39747	0.077249	0.026843	0.419355	0.209677	intergenic_region	MODIFIER	LINJ_35_0390-LINJ_35_1400	LINJ_35_0390-LINJ_35_1400	NA	intergenic_region	NA	NA	NA	NA
35	171335	35:171335	bleeding	Y	G	A	-3.0456	0.0023221	2.63412	-0.077193	0.025346	0.787037	0.393519	intergenic_region	MODIFIER	LINJ_35_0390-LINJ_35_1400	LINJ_35_0390-LINJ_35_1400	NA	intergenic_region	NA	NA	n.171335G>A	NA
35	171335	35:171335	leukocytes	Y	G	A	2.8817	0.0039548	2.40288	0.055529	0.019269	0.788991	0.394495	intergenic_region	MODIFIER	LINJ_35_0390-LINJ_35_1400	LINJ_35_0390-LINJ_35_1400	NA	intergenic_region	NA	NA	n.171335G>A	NA
35	172096	35:172096	bacteria	Y	C	T	-3.0315	0.0024335	2.61377	-0.2619	0.086395	0.611111	0.305556	intergenic_region	MODIFIER	LINJ_35_0390-LINJ_35_1400	LINJ_35_0390-LINJ_35_1400	NA	intergenic_region	NA	NA	n.172096C>T	NA
35	172096	35:172096	CoDCM1	Y	C	T	-2.8692	0.0041146	2.38567	-0.10173	0.035457	0.605505	0.302752	intergenic_region	MODIFIER	LINJ_35_0390-LINJ_35_1400	LINJ_35_0390-LINJ_35_1400	NA	intergenic_region	NA	NA	n.172096C>T	NA
35	172096	35:172096	mortality	Y	C	T	-3.0873	0.0020196	2.69473	-0.33728	0.10925	0.601852	0.300926	intergenic_region	MODIFIER	LINJ_35_0390-LINJ_35_1400	LINJ_35_0390-LINJ_35_1400	NA	intergenic_region	NA	NA	n.172096C>T	NA
35	172457	35:172457	bleeding	N	G	A	-2.9006	0.003725	2.42887	-0.10295	0.035493	0.62037	0.310185	intergenic_region	MODIFIER	LINJ_35_0390-LINJ_35_1400	LINJ_35_0390-LINJ_35_1400	NA	intergenic_region	NA	NA	n.172457G>A	NA
35	172542	35:172542	creatinine	Y	T	C	-3.1383	0.0016991	2.76978	-0.096212	0.030657	0.686869	0.343434	intergenic_region	MODIFIER	LINJ_35_0390-LINJ_35_1400	LINJ_35_0390-LINJ_35_1400	NA	intergenic_region	NA	NA	n.172542T>C	NA
35	172542	35:172542	CoDCM1	Y	T	C	-3.1177	0.0018227	2.73928	-0.098908	0.031725	0.669725	0.334862	intergenic_region	MODIFIER	LINJ_35_0390-LINJ_35_1400	LINJ_35_0390-LINJ_35_1400	NA	intergenic_region	NA	NA	n.172542T>C	NA
35	172542	35:172542	haemoglobin	Y	T	C	2.939	0.0032925	2.48247	0.10504	0.035739	0.612903	0.306452	intergenic_region	MODIFIER	LINJ_35_0390-LINJ_35_1400	LINJ_35_0390-LINJ_35_1400	NA	intergenic_region	NA	NA	n.172542T>C	NA
35	173108	35:173108	creatinine	N	C	G	-2.9371	0.0033132	2.47975	-0.081393	0.027712	0.555556	0.277778	intergenic_region	MODIFIER	LINJ_35_0390-LINJ_35_1400	LINJ_35_0390-LINJ_35_1400	NA	intergenic_region	NA	NA	n.173108C>G	NA
35	173184	35:173184	creatinine	N	T	G	3.1456	0.0016573	2.7806	0.061343	0.019501	0.989899	0.494949	intergenic_region	MODIFIER	LINJ_35_0390-LINJ_35_1400	LINJ_35_0390-LINJ_35_1400	NA	intergenic_region	NA	NA	n.173184T>G	NA
35	173814	35:173814	creatinine	N	A	G	-4.3959	1.1033E-05	4.95731	-0.2924	0.066517	0.939394	0.469697	intergenic_region	MODIFIER	LINJ_35_0390-LINJ_35_1400	LINJ_35_0390-LINJ_35_1400	NA	intergenic_region	NA	NA	n.173814A>G	NA
35	173994	35:173994	mortality	Y	T	G	-3.079	0.0020768	2.68261	-0.35719	0.11601	0.601852	0.300926	intergenic_region	MODIFIER	LINJ_35_0390-LINJ_35_1400	LINJ_35_0390-LINJ_35_1400	NA	intergenic_region	NA	NA	n.173994T>G	NA
35	173994	35:173994	bacteria	Y	T	G	-3.034	0.0024136	2.61733	-0.2619	0.086324	0.611111	0.305556	intergenic_region	MODIFIER	LINJ_35_0390-LINJ_35_1400	LINJ_35_0390-LINJ_35_1400	NA	intergenic_region	NA	NA	n.173994T>G	NA
35	173994	35:173994	CoDCM1	Y	T	G	-2.877	0.004015	2.39631	-0.10197	0.035443	0.605505	0.302752	intergenic_region	MODIFIER	LINJ_35_0390-LINJ_35_1400	LINJ_35_0390-LINJ_35_1400	NA	intergenic_region	NA	NA	n.173994T>G	NA
35	174143	35:174143	bleeding	Y	C	G	-3.0179	0.0025455	2.59423	-0.10417	0.034516	0.555556	0.277778	intergenic_region	MODIFIER	LINJ_35_0390-LINJ_35_1400	LINJ_35_0390-LINJ_35_1400	NA	intergenic_region	NA	NA	n.174143C>G	NA
35	174143	35:174143	CoDCM1	Y	C	G	-3.3684	0.00075594	3.12151	-0.116	0.034438	0.559633	0.279817	intergenic_region	MODIFIER	LINJ_35_0390-LINJ_35_1400	LINJ_35_0390-LINJ_35_1400	NA	intergenic_region	NA	NA	n.174143C>G	NA
35	174371	35:174371	CoDCM1	N	C	G	-2.88	0.0039763	2.40052	-0.10281	0.035698	0.385321	0.192661	intergenic_region	MODIFIER	LINJ_35_0390-LINJ_35_1400	LINJ_35_0390-LINJ_35_1400	NA	intergenic_region	NA	NA	NA	NA
35	298350	35:298350	oedema	N	T	C	-2.9351	0.0033348	2.47693	-0.28736	0.097905	0.201835	0.100917	intergenic_region	MODIFIER	LINJ_35_0390-LINJ_35_1400	LINJ_35_0390-LINJ_35_1400	NA	intergenic_region	NA	NA	n.298350T>C	NA
35	319439	35:319439	creatinine	Y	GAAAAAAAAAAAAAGAAAGGTC	GAAAAAAAAAAAAGAAAGGTC	-3.3756	0.00073644	3.13286	-0.1171	0.03469	0.353535	0.176768	intergenic_region	MODIFIER	LINJ_35_0390-LINJ_35_1400	LINJ_35_0390-LINJ_35_1400	NA	intergenic_region	NA	NA	n.319452delA	NA
35	319439	35:319439	bacteria	Y	GAAAAAAAAAAAAAGAAAGGTC	GAAAAAAAAAAAAGAAAGGTC	-3.381	0.00072219	3.14135	-0.29348	0.086802	0.37037	0.185185	intergenic_region	MODIFIER	LINJ_35_0390-LINJ_35_1400	LINJ_35_0390-LINJ_35_1400	NA	intergenic_region	NA	NA	n.319452delA	NA
35	494782	35:494782	creatinine	N	CGGGGGGGGGGCGCAGA	CGGGGGGGGGCGCAGA	-2.8985	0.0037498	2.42599	-0.090753	0.03131	0.353535	0.176768	intergenic_region	MODIFIER	LINJ_35_0390-LINJ_35_1400	LINJ_35_0390-LINJ_35_1400	NA	intergenic_region	NA	NA	n.494792delG	NA
35	565019	35:565019	bacteria	N	TCCCCCCCCCACACACACACCT	TCCCCCCCCACACACACACCT	-3.8155	0.00013588	3.86684	-0.32251	0.084525	0.388889	0.194444	intergenic_region	MODIFIER	LINJ_35_0390-LINJ_35_1400	LINJ_35_0390-LINJ_35_1400	NA	intergenic_region	NA	NA	n.565028delC	NA
35	604812	35:604812	creatinine	N	TGGGGGGGGGGGAGGCAGAGGAA	TGGGGGGGGGGAGGCAGAGGAA	2.9692	0.0029859	2.52492	0.10216	0.034406	0.226804	0.113402	intergenic_region	MODIFIER	LINJ_35_1410-LINJ_35_1500	LINJ_35_1410-LINJ_35_1500	NA	intergenic_region	NA	NA	n.604823delG	NA
35	607095	35:607095	oedema	Y	AGGGGGGGGGGAGAAGAGGC	AGGGGGGGGGAGAAGAGGC	2.9228	0.0034686	2.45985	0.27769	0.095006	0.157407	0.078704	intergenic_region	MODIFIER	LINJ_35_1410-LINJ_35_1500	LINJ_35_1410-LINJ_35_1500	NA	intergenic_region	NA	NA	n.607105delG	NA
35	607095	35:607095	CoDCM1	Y	AGGGGGGGGGGAGAAGAGGC	AGGGGGGGGGAGAAGAGGC	2.9177	0.0035258	2.45274	0.12181	0.041747	0.157407	0.078704	intergenic_region	MODIFIER	LINJ_35_1410-LINJ_35_1500	LINJ_35_1410-LINJ_35_1500	NA	intergenic_region	NA	NA	n.607105delG	NA
35	607095	35:607095	mortality	Y	AGGGGGGGGGGAGAAGAGGC	AGGGGGGGGGAGAAGAGGC	3.856	0.00011527	3.93828	0.30313	0.078614	0.158879	0.079439	intergenic_region	MODIFIER	LINJ_35_1410-LINJ_35_1500	LINJ_35_1410-LINJ_35_1500	NA	intergenic_region	NA	NA	n.607105delG	NA
35	757076	35:757076	jaundice	N	TGGGGGGGGGCGG	TGGGGGGGGGGCGG	3.1371	0.0017061	2.768	0.33654	0.10728	0.119266	0.059633	intergenic_region	MODIFIER	LINJ_35_1690-LINJ_35_2700	LINJ_35_1690-LINJ_35_2700	NA	intergenic_region	NA	NA	n.757085_757086insG	NA
35	804919	35:804919	age	N	GTTTTTTTTTTTGTGT	GTTTTTTTTTTTTGTGT	-2.868	0.0041309	2.38396	-0.12345	0.043043	0.53211	0.266055	intergenic_region	MODIFIER	LINJ_35_1690-LINJ_35_2700	LINJ_35_1690-LINJ_35_2700	NA	intergenic_region	NA	NA	n.804930_804931insT	NA
35	925746	35:925746	age	Y	T	C	-2.8661	0.0041557	2.38136	-0.15367	0.053616	0.752294	0.376147	intergenic_region	MODIFIER	LINJ_35_1690-LINJ_35_2700	LINJ_35_1690-LINJ_35_2700	NA	intergenic_region	NA	NA	n.925746T>C	NA
35	925746	35:925746	hiv	Y	T	C	-3.5155	0.00043897	3.35757	-0.30695	0.087313	0.747664	0.373832	intergenic_region	MODIFIER	LINJ_35_1690-LINJ_35_2700	LINJ_35_1690-LINJ_35_2700	NA	intergenic_region	NA	NA	n.925746T>C	NA
35	925746	35:925746	CoDCM1	Y	T	C	-3.073	0.0021194	2.67379	-0.12511	0.040713	0.752294	0.376147	intergenic_region	MODIFIER	LINJ_35_1690-LINJ_35_2700	LINJ_35_1690-LINJ_35_2700	NA	intergenic_region	NA	NA	n.925746T>C	NA
35	934529	35:934529	creatinine	N	CTTTTTTTTTTCGG	CTTTTTTTTTCGG	-3.0767	0.0020928	2.67927	-0.11648	0.037858	0.262626	0.131313	intergenic_region	MODIFIER	LINJ_35_1690-LINJ_35_2700	LINJ_35_1690-LINJ_35_2700	NA	intergenic_region	NA	NA	n.934539delT	NA
35	1010484	35:1010484	haemoglobin	N	TTGTGTGTGTGTGTGTGTA	TTGTGTGTGTGTGTGTGTGTA	-3.0802	0.0020683	2.68439	-0.12399	0.040252	0.11828	0.05914	intergenic_region	MODIFIER	LINJ_35_1690-LINJ_35_2700	LINJ_35_1690-LINJ_35_2700	NA	intergenic_region	NA	NA	NA	NA
35	1185784	35:1185784	creatinine	N	AATATATATATATATATTTAT	AATATATATATATATATATTTAT	-2.9411	0.0032704	2.4854	-0.12368	0.042052	0.20202	0.10101	upstream_gene_variant	MODIFIER	LINJ_35_2960	LINF_350034400	dynein light chain	transcript	CAM72198	protein_coding	c.-4371_-4370insAT	NA
35	1571674	35:1571674	jaundice	N	GCACACACACACACACACACACACAG	GCACACACACACACACACACACAG	3.0517	0.0022755	2.64292	0.26706	0.087513	0.137615	0.068807	intergenic_region	MODIFIER	LINJ_35_snoRNA5-LINJ_35_snoRNA6	LINJ_35_snoRNA5-LINJ_35_snoRNA6	NA	intergenic_region	NA	NA	n.1571697_1571698delCA	NA
35	1625076	35:1625076	creatinine	N	A	C	-3.1049	0.0019037	2.7204	-0.13806	0.044467	0.828283	0.414141	intergenic_region	MODIFIER	LINJ_35_snoRNA5-LINJ_35_snoRNA6	LINJ_35_snoRNA5-LINJ_35_snoRNA6	NA	intergenic_region	NA	NA	n.1625076A>C	NA
35	1724165	35:1724165	jaundice	N	CTTTTTTTTTTCGA	CTTTTTTTTTCGA	2.9695	0.0029831	2.52533	0.29905	0.10071	0.119266	0.059633	intergenic_region	MODIFIER	LINJ_35_snoRNA6-LINJ_35_5000	LINJ_35_snoRNA6-LINJ_35_5000	NA	intergenic_region	NA	NA	n.1724175delT	NA
35	1782401	35:1782401	haemoglobin	N	TCCCCCCCCCTCCTCCTCCTTCG	TCCCCCCCCCCTCCTCCTCCTTCG	3.6521	0.0002601	3.58486	0.09372	0.025662	0.419355	0.209677	intergenic_region	MODIFIER	LINJ_35_snoRNA6-LINJ_35_5000	LINJ_35_snoRNA6-LINJ_35_5000	NA	intergenic_region	NA	NA	NA	NA
36	41335	36:41335	dyspnoea	N	GCCCCCCCCCCACACACACACACACG	GCCCCCCCCCACACACACACACACG	3.7132	0.00020468	3.68892	0.40244	0.10838	0.101852	0.050926	intergenic_region	MODIFIER	PUF1-LINJ_36_1100	LINJ_36_0050-LINJ_36_1100	NA	intergenic_region	NA	NA	n.41345delC	NA
36	104846	36:104846	creatinine	N	CAAAAAAAAAAAAAACGCT	CAAAAAAAAAAAAACGCT	-3.1115	0.0018616	2.73011	-0.11035	0.035465	0.62766	0.31383	intergenic_region	MODIFIER	PUF1-LINJ_36_1100	LINJ_36_0050-LINJ_36_1100	NA	intergenic_region	NA	NA	n.104860delA	NA
36	198850	36:198850	oedema	N	GACACACACACACACACACACACACACACAG	GACACACACACACACACACACACACACAG	-3.3616	0.00077482	3.1108	-0.30488	0.090693	0.247706	0.123853	intergenic_region	MODIFIER	PUF1-LINJ_36_1100	LINJ_36_0050-LINJ_36_1100	NA	intergenic_region	NA	NA	n.198878_198879delCA	NA
36	201788	36:201788	CoDCM2	N	GTTTTTTTTTTTGCC	GTTTTTTTTTTGCC	-2.8797	0.0039804	2.40007	-0.27919	0.09695	0.4	0.2	intergenic_region	MODIFIER	NA	NA	NA	intergenic_region	NA	NA	NA	NA
36	345444	36:345444	sex	N	ACCCCCCCCCCTCCACGG	ACCCCCCCCCTCCACGG	-3.0049	0.0026571	2.57559	-0.35302	0.11748	0.12844	0.06422	intergenic_region	MODIFIER	PUF1-LINJ_36_1100	LINJ_36_0050-LINJ_36_1100	NA	intergenic_region	NA	NA	n.345454delC	NA
36	572898	36:572898	hiv	N	CAAAAAAAAAACAGAT	CAAAAAAAAACAGAT	4.6762	2.9223E-06	5.53428	0.6145	0.13141	0.084112	0.042056	intergenic_region	MODIFIER	LINJ_36_1380-LINJ_36_2400	LINJ_36_1380-LINJ_36_2400	NA	intergenic_region	NA	NA	n.572908delA	NA
36	630207	36:630207	bleeding	N	AGGGGGGGGGGCAGT	AGGGGGGGGGCAGT	3.1366	0.0017093	2.76718	0.15927	0.050778	0.101852	0.050926	intergenic_region	MODIFIER	LINJ_36_1380-LINJ_36_2400	LINJ_36_1380-LINJ_36_2400	NA	intergenic_region	NA	NA	n.630217delG	NA
36	664461	36:664461	age	N	AGGGGGGGGGGGCTCT	AGGGGGGGGGGGGCTCT	3.2173	0.0012939	2.8881	0.14478	0.044999	0.933333	0.466667	intergenic_region	MODIFIER	LINJ_36_1380-LINJ_36_2400	LINJ_36_1380-LINJ_36_2400	NA	intergenic_region	NA	NA	n.664472_664473insG	NA
36	733742	36:733742	platelets	N	CGTGTGTGTGTGTGTGTGTGTGTGC	CGTGTGTGTGTGTGTGTGTGTGC	5.1378	2.7801E-07	6.55594	0.23202	0.045159	0.073394	0.036697	intergenic_region	MODIFIER	LINJ_36_1380-LINJ_36_2400	LINJ_36_1380-LINJ_36_2400	NA	intergenic_region	NA	NA	n.733764_733765delTG	NA
36	782716	36:782716	jaundice	N	C	T	2.9279	0.0034125	2.46693	0.20504	0.07003	0.137615	0.068807	intergenic_region	MODIFIER	LINJ_36_1380-LINJ_36_2400	LINJ_36_1380-LINJ_36_2400	NA	intergenic_region	NA	NA	n.782716C>T	NA
36	921203	36:921203	haemoglobin	N	CTTTTTTTTTCTGTTCTTCC	CTTTTTTTCTGTTCTTCC	3.9417	8.0906E-05	4.09202	0.47915	0.12156	0.010753	0.005376	intergenic_region	MODIFIER	NA	NA	NA	intergenic_region	NA	NA	NA	NA
36	1048097	36:1048097	mortality	N	GCCCCCCCTCCTTT	GCCCCCCCCTCCTTT	3.0754	0.002102	2.67737	0.2769	0.090036	0.111111	0.055556	intergenic_region	MODIFIER	LINJ_36_2690-LINJ_36_3700	LINJ_36_2690-LINJ_36_3700	NA	intergenic_region	NA	NA	n.1048104_1048105insC	NA
36	1329681	36:1329681	CoDCM1	Y	A	G	-3.6357	0.00027724	3.55714	-0.12919	0.035535	0.642202	0.321101	intergenic_region	MODIFIER	LINJ_36_2690-LINJ_36_3700	LINJ_36_2690-LINJ_36_3700	NA	intergenic_region	NA	NA	n.1329681A>G	NA
36	1329681	36:1329681	oedema	Y	A	G	-2.9356	0.0033292	2.47766	-0.24287	0.082733	0.642202	0.321101	intergenic_region	MODIFIER	LINJ_36_2690-LINJ_36_3700	LINJ_36_2690-LINJ_36_3700	NA	intergenic_region	NA	NA	n.1329681A>G	NA
36	1481275	36:1481275	sex	N	CTTTTTTTTTTTTTGACTC	CTTTTTTTTTTTTGACTC	3.3167	0.00091075	3.0406	0.27923	0.084187	0.853211	0.426606	intergenic_region	MODIFIER	GCVT1-LINJ_36_6000	LINJ_36_3990-LINJ_36_6000	NA	intergenic_region	NA	NA	n.1481288delT	NA
36	1523356	36:1523356	creatinine	N	TGGGGGGGGGGCGG	TGGGGGGGGGCGG	2.8832	0.0039365	2.40489	0.09945	0.034493	0.313131	0.156566	intergenic_region	MODIFIER	GCVT1-LINJ_36_6000	LINJ_36_3990-LINJ_36_6000	NA	intergenic_region	NA	NA	n.1523366delG	NA
36	1636416	36:1636416	jaundice	N	ATGTGTGTGTGTGTGTGTGTGTGC	ATGTGTGTGTGTGTGTGTGTGTGTGC	4.3119	1.6184E-05	4.79091	0.34448	0.079889	0.137615	0.068807	intergenic_region	MODIFIER	GCVT1-LINJ_36_6000	LINJ_36_3990-LINJ_36_6000	NA	intergenic_region	NA	NA	n.1636438_1636439insTG	NA
36	1658402	36:1658402	age	Y	ACCCCCCCCCCCTGTG	ACCCCCCCCCCTGTG	3.3816	0.00072056	3.14233	0.15263	0.045135	0.607843	0.303922	intergenic_region	MODIFIER	GCVT1-LINJ_36_6000	LINJ_36_3990-LINJ_36_6000	NA	intergenic_region	NA	NA	n.1658413delC	NA
36	1658402	36:1658402	dyspnoea	Y	ACCCCCCCCCCCTGTG	ACCCCCCCCCCTGTG	-3.6346	0.00027839	3.55535	-0.25322	0.069669	0.607843	0.303922	intergenic_region	MODIFIER	GCVT1-LINJ_36_6000	LINJ_36_3990-LINJ_36_6000	NA	intergenic_region	NA	NA	n.1658413delC	NA
36	1796746	36:1796746	age	N	T	C	-3.2719	0.0010681	2.97139	-0.15862	0.048478	0.697248	0.348624	intergenic_region	MODIFIER	GCVT1-LINJ_36_6000	LINJ_36_3990-LINJ_36_6000	NA	intergenic_region	NA	NA	n.1796746T>C	NA
36	1809457	36:1809457	mortality	Y	CGGGGGGAC	CGGGGGAC	-3.5612	0.00036916	3.43279	-0.33221	0.093287	0.62963	0.314815	intergenic_region	MODIFIER	GCVT1-LINJ_36_6000	LINJ_36_3990-LINJ_36_6000	NA	intergenic_region	NA	NA	n.1809463delG	NA
36	1809457	36:1809457	CoDCM1	Y	CGGGGGGAC	CGGGGGAC	-3.327	0.00087788	3.05656	-0.11369	0.034172	0.633028	0.316514	intergenic_region	MODIFIER	GCVT1-LINJ_36_6000	LINJ_36_3990-LINJ_36_6000	NA	intergenic_region	NA	NA	n.1809463delG	NA
36	1809457	36:1809457	bleeding	Y	CGGGGGGAC	CGGGGGAC	-2.8714	0.0040865	2.38865	-0.098638	0.034352	0.62963	0.314815	intergenic_region	MODIFIER	GCVT1-LINJ_36_6000	LINJ_36_3990-LINJ_36_6000	NA	intergenic_region	NA	NA	n.1809463delG	NA
36	1936137	36:1936137	haemoglobin	Y	GCACACACACACACACACACACACACG	GCACACACACACACACACACACACG	3.543	0.00039558	3.40277	0.15211	0.042933	0.096774	0.048387	intergenic_region	MODIFIER	GCVT1-LINJ_36_6000	LINJ_36_3990-LINJ_36_6000	NA	intergenic_region	NA	NA	NA	NA
36	2118115	36:2118115	haemoglobin	N	G	T	3.2299	0.0012384	2.90714	0.10094	0.031251	0.182796	0.091398	intergenic_region	MODIFIER	GCVT1-LINJ_36_6000	LINJ_36_3990-LINJ_36_6000	NA	intergenic_region	NA	NA	NA	NA
36	2159942	36:2159942	age	N	CAAAAAAAAAAAAAACATATG	CAAAAAAAAAAAAACATATG	-3.1134	0.0018492	2.73302	-0.15152	0.048666	0.78125	0.390625	intergenic_region	MODIFIER	GCVT1-LINJ_36_6000	LINJ_36_3990-LINJ_36_6000	NA	intergenic_region	NA	NA	n.2159956delA	NA
36	2171177	36:2171177	age	N	GTTTTTTTTTTTCGTGTC	GTTTTTTTTTTCGTGTC	3.417	0.00063319	3.19847	0.21877	0.064026	0.100917	0.050459	intergenic_region	MODIFIER	GCVT1-LINJ_36_6000	LINJ_36_3990-LINJ_36_6000	NA	intergenic_region	NA	NA	n.2171188delT	NA
36	2270311	36:2270311	creatinine	N	GCCCCCCCCCCCACACACACACG	GCCCCCCCCCCACACACACACG	2.9558	0.0031182	2.5061	0.087157	0.029486	0.319149	0.159574	upstream_gene_variant	MODIFIER	LINJ_36_6180	LINF_360069100	kinetoplast DNA-associated protein	transcript	CAM73093	protein_coding	c.-2140delG	NA
36	2617717	36:2617717	oedema	N	TGGGGGGGGGAGGTTGGGGAGGGGAGGGGGC	TGGGGGGGGGGAGGTTGGGGAGGGGAGGGGGC	-3.0104	0.0026094	2.58346	-0.24954	0.082892	0.52809	0.264045	intergenic_region	MODIFIER	LINJ_36_6190-LINJ_36_7200	LINJ_36_6190-LINJ_36_7200	NA	intergenic_region	NA	NA	n.2617726_2617727insG	NA
36	2619159	36:2619159	jaundice	N	TGGGGGGGGGGGCGCGGCGCTC	TGGGGGGGGGGCGCGGCGCTC	-3.4415	0.00057849	3.2377	-0.24613	0.071519	0.514019	0.257009	intergenic_region	MODIFIER	LINJ_36_6190-LINJ_36_7200	LINJ_36_6190-LINJ_36_7200	NA	intergenic_region	NA	NA	n.2619170delG	NA
36	2631402	36:2631402	jaundice	N	CAAAAAAAAAAAAAAACATCACAG	CAAAAAAAAAAAAAACATCACAG	3.7281	0.00019294	3.71458	0.33448	0.089718	0.15534	0.07767	downstream_gene_variant	MODIFIER	LINJ_36_7200	LINF_360080700	EVE domain containing protein	transcript	CAM72504	protein_coding	c.*3289delT	NA
36	2707383	36:2707383	creatinine	N	C	G	-3.188	0.0014326	2.84388	-0.10708	0.03359	0.434343	0.217172	intergenic_region	MODIFIER	NA	NA	NA	intergenic_region	NA	NA	NA	NA
36	2707390	36:2707390	creatinine	N	A	G	-3.2254	0.0012581	2.90028	-0.10734	0.03328	0.474747	0.237374	intergenic_region	MODIFIER	NA	NA	NA	intergenic_region	NA	NA	NA	NA
