# Supplementary material for: Parasite Genotype Is a Major Predictor of Mortality from Visceral Leishmaniasis
Source: mBio. 2022 Oct 12;13(6):e02068-22. doi: 10.1128/mbio.02068-22 (PMC9765272; doi:10.1128/mbio.02068-22)
Supplement: TABLE S6 [file mbio.02068-22-s0005.xlsx]

## Sheet: Sheet1
Supplementary Table S6 - List of GWAS hits with copy number variants (CNVs)
Chr	Gene	Wald_Stat	Wald_P	Effect	SD	TriTrypDB annotation	Additional details	Associated trait
21	LINF_210026000	4.9146	8.9e-07	0.75269	0.15315	calcineurin b subunit		creatinine
7	LINF_070018000	5.0878	3.62e-07	2.4649	0.48448	proteasome regulatory non-ATPase subunit putative		mortality
7	LINF_070018300	4.9714	6.65e-07	4.0043	0.80548	N-terminal region of Chorein aTM vesicle-mediated sorter		mortality
21	LINF_210028200	5.1331	2.85e-07	1.9215	0.37433	peroxin 14		mortality
27	LINF_270006900	5.4861	4.11e-08	2.0245	0.36903	hypothetical protein conserved	RNI-like superfamily; transmembrane domain	mortality
28	LINF_280005700	5.0699	3.98e-07	3.2958	0.65008	hypothetical protein conserved	multiple transmembrane domains	mortality
28	LINF_280030700	-4.6704	3.01e-06	-3.27	0.70015	subtilisin-like serine peptidase		mortality
30	LINF_300042200	5.1225	3.01e-07	1.7268	0.3371	Leucine rich repeat putative		mortality
33	LINF_330041500	4.749	2.04e-06	1.5928	0.3354	hypothetical protein conserved	ARM superfamily; repeat Armadillo-type fold	mortality
34	LINF_340051500	5.0365	4.74e-07	3.4618	0.68734	phosphatidylinositol 3-kinase tor2		mortality
36	LINF_360064800	4.7369	2.17e-06	2.2348	0.47178	adiponectin receptor protein1 putative		jaundice
