# Supplementary material for: Parasite Genotype Is a Major Predictor of Mortality from Visceral Leishmaniasis
Source: mBio. 2022 Oct 12;13(6):e02068-22. doi: 10.1128/mbio.02068-22 (PMC9765272; doi:10.1128/mbio.02068-22)
Supplement: TABLE S8 [file mbio.02068-22-s0003.xlsx]

## Sheet: Sheet1
Supplementary Table S8 - List of GWAS hits with copy number variants (CNVs) of intergenic regions
Chr	Intergenic_region	Associated_trait	Copy_change	Wald_Stat	Wald_P	Effect	Gene_upstream	Annotation_upstream	Gene_downstream	Annotation_downstream
5	05_431217-431792	bacteria	loss	-4.6901	2.7303e-06	-1.2708	LINF_050017000	fatty acid elongase	LINF_050017100	hypothetical protein
25	25_545208-546493	bacteria	loss	-4.5564	5.2041e-06	-1.864	LINF_250020200	Surp module	LINF_250020300	DNA polymerase delta subunit 2
24	24_413607-414552	creatinine	loss	-4.8667	1.135e-06	-1.005	LINF_240016600	actin-interacting protein-like protein	LINF_240016700	hypothetical protein
1	01_136975-140315	mortality	loss	-4.7405	2.1317e-06	-1.6639	LINF_010010100	long-chain-fatty-acid-CoA ligase	LINF_010010000	long-chain-fatty-acid-CoA ligase
7	07_562115-562654	mortality	gain	5.7762	7.6417e-09	2.0604	LINF_070017700	hypothetical protein	LINF_070017800	ATP synthase subunit C
17	17_12916-13745	mortality	gain	4.6088	4.0504e-06	1.3129	LINF_170008600	WD domain - G-beta repeat	LINF_170008700	Regulator of chromosome condensation (RCC1) repeat
24	24_420894-421941	mortality	loss	-4.6308	3.6426e-06	-1.8932	LINF_240016800	DNA-directed RNA polymerase	LINF_240016900	hypothetical protein
24	24_705038-706691	mortality	loss	-4.6462	3.3815e-06	-2.2258	LINF_240024600	anticodon:gtcgtc|aaAsp	LINF_240024700	hypothetical protein
24	24_774910-776265	mortality	loss	-4.6198	3.8412e-06	-2.1688	LINF_240026400	tubulin folding cofactor D	LINF_240026500	3-oxoacyl-(acyl-carrier protein) reductase
28	28_1185990-1186719	mortality	gain	5.2199	1.7903e-07	0.95306	LINF_280039300	hypothetical protein	LINF_280039400	serine/threonine kinase
29	29_262347-263572	mortality	loss	-5.0609	4.1725e-07	-1.8006	LINF_290012100	hypothetical protein	LINF_290012200	Elongation factor Ts - mitochondrial
33	33_797942-800423	HIV	gain	5.03	4.9042e-07	1.6705	LINF_330027600	vesicular protein trafficking mediator	LINF_330027700	ribosome assembly protein RRB1
