# Supplementary material for: Parasite Genotype Is a Major Predictor of Mortality from Visceral Leishmaniasis
Source: mBio. 2022 Oct 12;13(6):e02068-22. doi: 10.1128/mbio.02068-22 (PMC9765272; doi:10.1128/mbio.02068-22)
Supplement: TABLE S7 [file mbio.02068-22-s0004.xlsx]

## Sheet: Sheet1
Supplementary table S7 - isolates by virulence
In this table, each line corresponds to a Leishmania isolate, and each column to a gene. Values of "1" mean that the isolate was among the 5 isolates with greater correspondence between the gene copy number and trait association.
If a gene copy gain was associated with the trait, a "1" means that the isolate was among the 5 isolates with greatest gene copy number. If a gene copy loss was associated with the trait, a value of "1" means that the isolate was among the botton 5 isolates with lowest copy number
	Mortality									Creatinine	Jaundice
Isolate/Gene	LINF_070018000	LINF_070018300	LINF_210028200	LINF_270006900	LINF_280005700	LINF_280030700	LINF_300042200	LINF_330041500	LINF_340051500	LINF_210026000	LINF_360064800	sum
2492	1	1	1	0	1	0	1	0	1	0	0	6
3967	1	0	1	0	0	1	1	0	0	0	0	4
2765	0	0	1	1	0	0	0	1	0	0	0	3
3248	1	0	1	0	0	1	0	0	0	0	0	3
5745	0	0	0	1	0	0	1	0	1	0	0	3
2008	0	0	0	0	0	1	0	0	1	0	0	2
2145	0	0	0	0	0	0	1	0	1	0	0	2
2527	0	0	1	0	0	0	0	1	0	0	0	2
2959	0	0	0	1	0	1	0	0	0	0	0	2
3097	0	0	0	1	1	0	0	0	0	0	0	2
5570	0	0	0	0	0	0	0	0	1	1	0	2
7019P	0	0	0	0	1	0	0	0	0	0	1	2
7226P	0	1	0	0	1	0	0	0	0	0	0	2
7242P	0	1	0	0	1	0	0	0	0	0	0	2
1255	0	0	0	0	0	0	0	0	0	1	0	1
1689	1	0	0	0	0	0	0	0	0	0	0	1
1801	0	0	0	0	0	0	1	0	0	0	0	1
2914	0	0	0	0	0	0	0	1	0	0	0	1
3130	0	0	0	0	0	0	0	0	0	1	0	1
3223	0	0	0	0	0	1	0	0	0	0	0	1
3388	0	0	0	1	0	0	0	0	0	0	0	1
6954P	0	0	0	0	0	0	0	0	0	1	0	1
7005P	0	0	0	0	0	0	0	0	0	0	1	1
7023P	0	0	0	0	0	0	0	0	0	0	1	1
7128P	0	1	0	0	0	0	0	0	0	0	0	1
7172P	0	0	0	0	0	0	0	1	0	0	0	1
7216P	0	1	0	0	0	0	0	0	0	0	0	1
7272P	0	0	0	0	0	0	0	0	0	0	1	1
M03	0	0	0	0	0	0	0	1	0	0	0	1
M07	1	0	0	0	0	0	0	0	0	0	0	1
M10	0	0	0	0	0	0	0	0	0	0	1	1
M15	0	0	0	0	0	0	0	0	0	1	0	1
