# Supplementary material for: Parasite Genotype Is a Major Predictor of Mortality from Visceral Leishmaniasis
Source: mBio. 2022 Oct 12;13(6):e02068-22. doi: 10.1128/mbio.02068-22 (PMC9765272; doi:10.1128/mbio.02068-22)
Supplement: TABLE S9 [file mbio.02068-22-s0002.xlsx]

## Sheet: Sheet1
Supplementary Table S9 - Covariate analysis of mortality associated genes
Genes associated with mortality even when a trait (column) was used as covariate are marked as "1". Non-supported genes are marked as "0". The column "Count_Covariates" shows the number of covariates that still support that gene as significant
Genes	No_covariate	age	bacteria	Kala-Cal*	Kala-Cal**	creatinine	dyspnoea	oedema	sex	haemoglobin	HIV	jaundice	leukocytes	platelets	bleeding.sites	vomiting	Count_covariates
LINF_270006900	1	1	1	1	1	1	1	1	1	1	1	1	1	1	1	1	15
LINF_280005700	1	1	1	1	1	1	1	1	1	1	1	1	1	1	0	1	14
LINF_210028200	1	1	1	0	0	1	1	1	1	1	1	1	1	1	0	1	12
LINF_070018000	1	0	1	0	1	1	1	1	1	1	1	1	1	1	0	1	12
LINF_340051500	1	0	1	1	1	0	1	1	1	1	1	1	1	1	0	1	12
LINF_300042200	1	0	1	0	1	0	1	1	1	1	1	1	1	1	0	1	11
LINF_070018300	1	0	0	1	1	0	1	1	1	1	1	1	1	1	0	1	11
LINF_280030700	1	0	1	0	1	1	1	0	0	1	0	1	0	0	0	0	6
LINF_330041500	1	0	0	0	0	1	0	1	0	1	0	1	0	0	1	0	5
LINF_240027700	0	0	1	0	0	0	0	0	0	0	0	0	0	0	0	0	1
LINF_330042400	0	0	0	0	0	0	0	0	0	0	0	0	0	0	1	0	1
LINF_300005600	0	0	0	0	1	0	0	0	0	0	0	0	0	0	0	0	1
LINF_170005700	0	0	0	0	0	0	1	0	0	0	0	0	0	0	0	0	1
LINF_240028000	0	0	0	0	0	0	1	0	0	0	0	0	0	0	0	0	1
LINF_190005700	0	0	0	0	0	0	0	1	0	0	0	0	0	0	0	0	1
LINF_330005400	0	0	0	0	0	0	0	0	0	0	0	0	0	0	1	0	1
LINF_330041300	0	0	0	0	0	0	0	0	0	0	0	0	0	0	1	0	1
LINF_330041700	0	0	0	0	0	0	0	0	0	0	0	0	0	0	1	0	1
Kala-Cal* is the clincial model, Kala-Cal** is the clinical and laboratory model.
Association values for each gene, using other traits as covariates
Gene	Wald_Stat	Wald_P	Effect	SD	A1_Mean	covariate
LINF_210028200	5.1339	2.84e-07	1.8359	0.35761	1.0897	age
LINF_270006900	5.0151	5.3e-07	1.846	0.36808	1.03272	age
LINF_280005700	4.7151	2.42e-06	2.9716	0.63022	1.0086	age
LINF_070018000	4.9069	9.25e-07	2.3202	0.47285	1.04577	bacteria
LINF_210028200	5.066	4.06e-07	1.8148	0.35824	1.0897	bacteria
LINF_240027700	5.1041	3.32e-07	1.3047	0.25561	1.05834	bacteria
LINF_270006900	5.6123	2e-08	1.9253	0.34305	1.03272	bacteria
LINF_280005700	4.9214	8.59e-07	3.0961	0.6291	1.0086	bacteria
LINF_280030700	-4.8314	1.36e-06	-3.1495	0.65189	0.984603	bacteria
LINF_300042200	5.0343	4.79e-07	1.5844	0.31471	1.03292	bacteria
LINF_340051500	5.0076	5.51e-07	3.3032	0.65963	0.974471	bacteria
LINF_070018300	5.1953	2.04e-07	3.5853	0.6901	0.99838	Kala-Cal*
LINF_270006900	5.0189	5.2e-07	1.6734	0.33341	1.03272	Kala-Cal*
LINF_280005700	4.8336	1.34e-06	2.743	0.56748	1.0086	Kala-Cal*
LINF_340051500	4.8387	1.31e-06	2.9002	0.59938	0.974471	Kala-Cal*
LINF_070018000	5.4668	4.58e-08	2.434	0.44523	1.04577	Kala-Cal**
LINF_070018300	5.6036	2.1e-08	4.1097	0.73339	0.99838	Kala-Cal**
LINF_270006900	4.9334	8.08e-07	1.776	0.35999	1.03272	Kala-Cal**
LINF_280005700	4.9652	6.86e-07	3.041	0.61246	1.0086	Kala-Cal**
LINF_280030700	-4.9351	8.01e-07	-3.2088	0.6502	0.984603	Kala-Cal**
LINF_300005600	4.9157	8.85e-07	1.5674	0.31886	1.06384	Kala-Cal**
LINF_300042200	5.3431	9.14e-08	1.6775	0.31396	1.03292	Kala-Cal**
LINF_340051500	5.8054	6.42e-09	3.6154	0.62277	0.974471	Kala-Cal**
LINF_070018000	4.8242	1.41e-06	2.3297	0.48292	1.04577	creatinine
LINF_210028200	5.3416	9.21e-08	1.9523	0.36548	1.0897	creatinine
LINF_270006900	5.0832	3.71e-07	1.9103	0.37581	1.03272	creatinine
LINF_280005700	5.018	5.22e-07	3.2098	0.63966	1.0086	creatinine
LINF_280030700	-4.7339	2.2e-06	-3.2565	0.68791	0.984603	creatinine
LINF_330041500	5.0954	3.48e-07	1.6439	0.32263	1.04708	creatinine
LINF_070018000	4.9618	6.98e-07	2.3849	0.48065	1.04577	dyspnoea
LINF_070018300	4.7835	1.72e-06	3.8192	0.79841	0.99838	dyspnoea
LINF_170005700	4.6676	3.05e-06	1.3179	0.28235	1.0637	dyspnoea
LINF_210028200	5.0187	5.2e-07	1.8439	0.3674	1.0897	dyspnoea
LINF_240028000	4.6626	3.12e-06	3.0003	0.64347	1.01462	dyspnoea
LINF_270006900	5.6264	1.84e-08	1.9713	0.35036	1.03272	dyspnoea
LINF_280005700	5.048	4.46e-07	3.2146	0.63681	1.0086	dyspnoea
LINF_280030700	-4.7133	2.44e-06	-3.1843	0.67559	0.984603	dyspnoea
LINF_300042200	5.2976	1.17e-07	1.6593	0.31322	1.03292	dyspnoea
LINF_340051500	4.8414	1.29e-06	3.3083	0.68333	0.974471	dyspnoea
LINF_070018000	4.8033	1.56e-06	2.3032	0.4795	1.04577	oedema
LINF_070018300	4.8622	1.16e-06	3.827	0.78708	0.99838	oedema
LINF_190005700	5.063	4.13e-07	2.1719	0.42897	0.954855	oedema
LINF_210028200	4.9336	8.07e-07	1.8242	0.36975	1.0897	oedema
LINF_270006900	5.385	7.25e-08	1.9631	0.36455	1.03272	oedema
LINF_280005700	5.168	2.37e-07	3.2538	0.6296	1.0086	oedema
LINF_300042200	4.9338	8.06e-07	1.6744	0.33937	1.03292	oedema
LINF_330041500	5.1835	2.18e-07	1.6541	0.3191	1.04708	oedema
LINF_340051500	5.0092	5.47e-07	3.3535	0.66947	0.974471	oedema
LINF_070018000	5.2115	1.87e-07	2.5181	0.48318	1.04577	sex
LINF_070018300	4.8709	1.11e-06	3.9872	0.81857	0.99838	sex
LINF_210028200	5.0704	3.97e-07	1.9068	0.37607	1.0897	sex
LINF_270006900	5.6098	2.03e-08	2.0521	0.36581	1.03272	sex
LINF_280005700	4.9775	6.44e-07	3.2679	0.65653	1.0086	sex
LINF_300042200	5.4601	4.76e-08	1.7927	0.32832	1.03292	sex
LINF_340051500	4.9414	7.76e-07	3.433	0.69474	0.974471	sex
LINF_070018000	5.1586	2.49e-07	2.4898	0.48266	1.04577	haemoglobin
LINF_070018300	4.9553	7.22e-07	4.1019	0.82779	0.99838	haemoglobin
LINF_210028200	5.0903	3.58e-07	1.9093	0.37509	1.0897	haemoglobin
LINF_270006900	5.4527	4.96e-08	2.0087	0.36838	1.03272	haemoglobin
LINF_280005700	5.047	4.49e-07	3.2848	0.65083	1.0086	haemoglobin
LINF_280030700	-4.7338	2.2e-06	-3.2841	0.69374	0.984603	haemoglobin
LINF_300042200	5.0638	4.11e-07	1.7126	0.33819	1.03292	haemoglobin
LINF_330041500	4.6801	2.87e-06	1.5822	0.33807	1.04708	haemoglobin
LINF_340051500	4.932	8.14e-07	3.5041	0.71048	0.974471	haemoglobin
LINF_070018000	5.5006	3.79e-08	2.6033	0.47329	1.04577	HIV
LINF_070018300	5.4863	4.11e-08	4.3058	0.78483	0.99838	HIV
LINF_210028200	5.0696	3.99e-07	1.8815	0.37114	1.0897	HIV
LINF_270006900	5.2574	1.46e-07	1.9513	0.37116	1.03272	HIV
LINF_280005700	5.0754	3.87e-07	3.2551	0.64135	1.0086	HIV
LINF_300042200	5.0323	4.85e-07	1.6909	0.336	1.03292	HIV
LINF_340051500	5.3139	1.07e-07	3.5789	0.6735	0.974471	HIV
LINF_070018000	5.1568	2.51e-07	2.4771	0.48035	1.04577	jaundice
LINF_070018300	4.647	3.37e-06	3.8568	0.82997	0.99838	jaundice
LINF_210028200	5.0867	3.64e-07	1.9024	0.374	1.0897	jaundice
LINF_270006900	5.5656	2.61e-08	2.0545	0.36913	1.03272	jaundice
LINF_280005700	4.8678	1.13e-06	3.1963	0.65662	1.0086	jaundice
LINF_280030700	-4.6435	3.43e-06	-3.2522	0.70037	0.984603	jaundice
LINF_300042200	4.9032	9.43e-07	1.6915	0.34498	1.03292	jaundice
LINF_330041500	4.7976	1.61e-06	1.5824	0.32983	1.04708	jaundice
LINF_340051500	4.7954	1.62e-06	3.3391	0.69631	0.974471	jaundice
LINF_070018000	5.0643	4.1e-07	2.4674	0.48722	1.04577	leukocytes
LINF_070018300	4.9343	8.04e-07	3.9915	0.80892	0.99838	leukocytes
LINF_210028200	5.1139	3.16e-07	1.9213	0.37571	1.0897	leukocytes
LINF_270006900	5.4718	4.46e-08	2.0211	0.36936	1.03272	leukocytes
LINF_280005700	5.0824	3.73e-07	3.3172	0.65268	1.0086	leukocytes
LINF_300042200	5.1511	2.59e-07	1.7325	0.33634	1.03292	leukocytes
LINF_340051500	5.0254	5.02e-07	3.4659	0.68968	0.974471	leukocytes
LINF_070018000	5.2035	1.96e-07	2.4825	0.47708	1.04577	platelets
LINF_070018300	4.8408	1.29e-06	3.8944	0.80449	0.99838	platelets
LINF_210028200	4.9126	8.99e-07	1.8546	0.37753	1.0897	platelets
LINF_270006900	5.3728	7.75e-08	1.9784	0.36821	1.03272	platelets
LINF_280005700	4.9327	8.11e-07	3.2064	0.65002	1.0086	platelets
LINF_300042200	4.9621	6.97e-07	1.6777	0.33811	1.03292	platelets
LINF_340051500	4.9783	6.41e-07	3.3978	0.68251	0.974471	platelets
LINF_270006900	5.5136	3.52e-08	1.8406	0.33383	1.03272	sites
LINF_330005400	4.7791	1.76e-06	1.2058	0.2523	1.06257	sites
LINF_330041300	5.2949	1.19e-07	1.5154	0.28619	1.01106	sites
LINF_330041500	4.9742	6.55e-07	1.4329	0.28807	1.04708	sites
LINF_330041700	4.8503	1.23e-06	1.36	0.28039	1.02838	sites
LINF_330042400	4.7984	1.6e-06	1.3894	0.28956	1.02249	sites
LINF_070018000	5.0946	3.5e-07	2.4687	0.48457	1.04577	vomiting
LINF_070018300	4.9748	6.53e-07	4.0136	0.80679	0.99838	vomiting
LINF_210028200	5.0657	4.07e-07	1.9087	0.37678	1.0897	vomiting
LINF_270006900	5.6934	1.25e-08	2.0943	0.36784	1.03272	vomiting
LINF_280005700	5.0248	5.04e-07	3.278	0.65236	1.0086	vomiting
LINF_300042200	5.0483	4.46e-07	1.7098	0.33869	1.03292	vomiting
LINF_340051500	5.0123	5.38e-07	3.4514	0.68859	0.974471	vomiting
Using combinations of Covariates:
All other traits
Predictor	Wald_Stat	Wald_P	Effect	SD	A1_Mean	covariate
LINF_270006900	4.9926	5.96e-07	1.543	0.30906	1.03272	All other traits besides Kala-Cal* and Kala-Cal**
LINF_330042400	4.8581	1.19e-06	1.3327	0.27433	1.02249	All other traits besides Kala-Cal* and Kala-Cal**
Age and coinfections
Predictor	Wald_Stat	Wald_P	Effect	SD	A1_Mean	covariate
LINF_210028200	4.9149	8.88e-07	1.6718	0.34015	1.0897	Age, Gender,HIV and Bacteria
LINF_240027700	5.6101	2.02e-08	1.3336	0.23772	1.05834	Age, Gender,HIV and Bacteria
LINF_270006900	5.1764	2.26e-07	1.7506	0.33819	1.03272	Age, Gender,HIV and Bacteria
