# Supplementary material for: Parasite Genotype Is a Major Predictor of Mortality from Visceral Leishmaniasis
Source: mBio. 2022 Oct 12;13(6):e02068-22. doi: 10.1128/mbio.02068-22 (PMC9765272; doi:10.1128/mbio.02068-22)
Supplement: TABLE S10 [file mbio.02068-22-s0001.xlsx]

## Sheet: Sheet1
Supplementary Table S10 - Covariate analysis of mortality associated intergenic regions
Intergenic regions associated with mortality even when a trait (column) was used as covariate are marked as "1". Non-supported genes are marked as "0". The column "Count_Covariates" shows the number of covariates that still support that gene as significant
Intergenic_interval	No_Covariate	age	bacteria	Kala-Cal*	Kala-Cal**	creatinine	dyspnoea	oedema	sex	haemoglobin	HIV	jaundice	leukocytes	platelets	bleeding.sites	vomiting	Count_covariates
LinJ.07_562115-562654	1	1	1	0	1	1	1	1	1	1	1	1	1	1	1	1	14
LinJ.29_262347-263572	1	0	1	0	1	1	1	1	1	1	1	1	1	1	0	1	12
LinJ.28_1185990-1186719	1	0	1	0	1	0	1	1	1	1	1	1	1	1	0	1	11
LinJ.01_136975-140315	1	0	1	0	0	0	1	0	1	1	1	1	1	0	0	1	8
LinJ.24_705038-706691	1	0	1	0	1	0	1	0	1	0	0	1	1	0	0	1	7
LinJ.24_774910-776265	1	0	1	0	0	0	1	0	1	1	0	0	1	0	0	1	6
LinJ.24_420894-421941	1	0	0	0	0	0	0	0	1	1	1	0	1	1	0	1	6
LinJ.17_12916-13745	1	0	0	0	0	0	1	0	1	1	0	0	1	0	0	1	5
LinJ.19_629559-630428	0	0	1	0	0	0	0	0	1	1	1	0	0	0	0	0	4
LinJ.25_305519-308042	0	0	1	0	1	0	1	0	0	0	1	0	0	0	0	0	4
LinJ.25_705247-706846	0	0	0	0	0	0	0	0	1	1	1	0	0	1	0	0	4
LinJ.25_617203-619118	0	1	0	0	0	0	0	0	0	0	1	0	0	0	0	0	2
LinJ.25_29365-32167	0	0	1	0	0	0	0	0	1	0	0	0	0	0	0	1	3
LinJ.30_1311455-1313719	0	0	1	0	0	0	1	0	0	0	0	0	1	0	0	0	3
LinJ.24_192880-194888	0	0	0	0	0	0	1	0	0	1	0	0	0	1	0	0	3
LinJ.24_474379-475610	0	0	0	0	0	0	1	0	0	1	1	0	0	0	0	0	3
LinJ.01_105262-106133	0	0	1	0	0	0	1	0	0	0	0	0	0	0	0	0	2
LinJ.21_81092-83718	0	0	1	0	0	0	0	0	1	0	0	0	0	0	0	0	2
LinJ.26_572481-573771	0	0	0	0	0	0	0	0	0	0	1	0	0	0	1	0	2
LinJ.17_511289-512549	0	0	1	0	0	0	0	0	0	0	0	0	0	0	0	0	1
LinJ.21_745666-747483	0	0	1	0	0	0	0	0	0	0	0	0	0	0	0	0	1
LinJ.28_24212-27296	0	0	1	0	0	0	0	0	0	0	0	0	0	0	0	0	1
LinJ.34_24332-26542	0	0	1	0	0	0	0	0	0	0	0	0	0	0	0	0	1
LinJ.36_2715571-2716812	0	0	1	0	0	0	0	0	0	0	0	0	0	0	0	0	1
LinJ.12_564889-566378	0	0	0	0	1	0	0	0	0	0	0	0	0	0	0	0	1
LinJ.24_231056-233345	0	0	0	0	1	0	0	0	0	0	0	0	0	0	0	0	1
LinJ.24_453447-455164	0	0	0	0	1	0	0	0	0	0	0	0	0	0	0	0	1
LinJ.01_127992-128822	0	0	0	0	0	0	0	0	1	0	0	0	0	0	0	0	1
LinJ.31_1363690-1364227	0	0	0	0	0	0	0	0	1	0	0	0	0	0	0	0	1
LinJ.18_183796-185662	0	0	0	0	0	0	0	0	0	0	1	0	0	0	0	0	1
LinJ.18_368244-370548	0	0	0	0	0	0	0	0	0	0	1	0	0	0	0	0	1
LinJ.24_721749-732199	0	0	0	0	0	0	0	0	0	0	1	0	0	0	0	0	1
LinJ.25_407255-409314	0	0	0	0	0	0	0	0	0	0	1	0	0	0	0	0	1
LinJ.25_773708-775701	0	0	0	0	0	0	0	0	0	0	1	0	0	0	0	0	1
LinJ.26_509264-514369	0	0	0	0	0	0	0	0	0	0	1	0	0	0	0	0	1
LinJ.29_451381-455723	0	0	0	0	0	0	0	0	0	0	1	0	0	0	0	0	1
LinJ.26_166235-168051	0	0	0	0	0	0	0	0	0	0	0	0	0	1	0	0	1
LinJ.33_1478047-1480742	0	0	0	0	0	0	0	0	0	0	0	0	0	0	1	0	1
Association values for each intergenic regions, using other traits as covariates
Predictor	Wald_Stat	Wald_P	Effect	SD	A1_Mean	covariate
LinJ.07_562115-562654	4.8766	1.08e-06	1.7488	0.3586	1.01709	age
LinJ.25_617203-619118	-4.7926	1.65e-06	-1.9816	0.41348	0.89235	age
LinJ.01_105262-106133	-4.869	1.12e-06	-0.88088	0.18091	0.789709	bacteria
LinJ.01_136975-140315	-4.785	1.71e-06	-1.506	0.31474	0.755296	bacteria
LinJ.07_562115-562654	5.651	1.59e-08	1.9615	0.3471	1.01709	bacteria
LinJ.17_511289-512549	-4.7195	2.36e-06	-1.5192	0.32191	0.901383	bacteria
LinJ.19_629559-630428	-4.6704	3.01e-06	-1.459	0.3124	0.800344	bacteria
LinJ.21_81092-83718	-4.7202	2.36e-06	-1.3987	0.29631	0.80628	bacteria
LinJ.21_745666-747483	4.5909	4.41e-06	1.5892	0.34616	1.06245	bacteria
LinJ.24_705038-706691	-4.9289	8.27e-07	-2.1941	0.44515	0.689269	bacteria
LinJ.24_774910-776265	-5.0184	5.21e-07	-2.1058	0.41962	0.659698	bacteria
LinJ.25_29365-32167	4.6223	3.79e-06	3.0716	0.6645	0.761896	bacteria
LinJ.25_305519-308042	-4.8441	1.27e-06	-1.5756	0.32527	0.837145	bacteria
LinJ.28_24212-27296	5.1767	2.26e-07	1.7635	0.34066	1.03744	bacteria
LinJ.28_1185990-1186719	5.461	4.73e-08	0.8627	0.15797	1.14324	bacteria
LinJ.29_262347-263572	-5.2408	1.6e-07	-1.7046	0.32524	0.860595	bacteria
LinJ.30_1311455-1313719	4.873	1.1e-06	2.11	0.43299	0.881202	bacteria
LinJ.34_24332-26542	4.6965	2.65e-06	1.484	0.31599	0.989669	bacteria
LinJ.36_2715571-2716812	4.6027	4.17e-06	1.4125	0.30688	0.986131	bacteria
LinJ.07_562115-562654	5.253	1.5e-07	1.8174	0.34597	1.01709	Kala-Cal**
LinJ.12_564889-566378	4.7324	2.22e-06	1.4887	0.31458	1.07272	Kala-Cal**
LinJ.24_231056-233345	-4.8103	1.51e-06	-2.1991	0.45716	0.836951	Kala-Cal**
LinJ.24_453447-455164	-4.6845	2.81e-06	-1.6148	0.3447	0.880187	Kala-Cal**
LinJ.24_705038-706691	-4.6711	3e-06	-2.1004	0.44966	0.689269	Kala-Cal**
LinJ.25_305519-308042	-4.7325	2.22e-06	-1.6695	0.35277	0.837145	Kala-Cal**
LinJ.28_1185990-1186719	5.4065	6.43e-08	0.9288	0.17179	1.14324	Kala-Cal**
LinJ.29_262347-263572	-4.8197	1.44e-06	-1.6423	0.34075	0.860595	Kala-Cal**
LinJ.07_562115-562654	5.141	2.73e-07	1.9532	0.37993	1.01709	creatinine
LinJ.29_262347-263572	-4.8383	1.31e-06	-1.7257	0.35668	0.860595	creatinine
LinJ.01_105262-106133	-4.7641	1.9e-06	-0.89597	0.18807	0.789709	dyspnoea
LinJ.01_136975-140315	-4.6461	3.38e-06	-1.522	0.32758	0.755296	dyspnoea
LinJ.07_562115-562654	6.1105	9.93e-10	2.0941	0.34271	1.01709	dyspnoea
LinJ.17_12916-13745	4.7442	2.09e-06	1.2594	0.26547	1.06974	dyspnoea
LinJ.24_192880-194888	-4.6898	2.73e-06	-2.1405	0.45641	0.842745	dyspnoea
LinJ.24_474379-475610	-4.9664	6.82e-07	-1.1569	0.23295	0.758959	dyspnoea
LinJ.24_705038-706691	-4.6653	3.08e-06	-2.164	0.46385	0.689269	dyspnoea
LinJ.24_774910-776265	-5.2058	1.93e-07	-2.1817	0.41909	0.659698	dyspnoea
LinJ.25_305519-308042	-4.6998	2.6e-06	-1.6007	0.3406	0.837145	dyspnoea
LinJ.28_1185990-1186719	5.3331	9.66e-08	0.87653	0.16436	1.14324	dyspnoea
LinJ.29_262347-263572	-5.1556	2.53e-07	-1.7283	0.33522	0.860595	dyspnoea
LinJ.30_1311455-1313719	4.7416	2.12e-06	2.1441	0.45218	0.881202	dyspnoea
LinJ.07_562115-562654	5.4071	6.41e-08	1.9228	0.3556	1.01709	oedema
LinJ.28_1185990-1186719	4.8918	9.99e-07	0.96066	0.19638	1.14324	oedema
LinJ.29_262347-263572	-4.973	6.59e-07	-1.7597	0.35384	0.860595	oedema
LinJ.01_127992-128822	-4.6716	2.99e-06	-0.99835	0.21371	0.649658	sex
LinJ.01_136975-140315	-4.7647	1.89e-06	-1.6514	0.34659	0.755296	sex
LinJ.07_562115-562654	6.0463	1.48e-09	2.1483	0.35531	1.01709	sex
LinJ.17_12916-13745	4.7683	1.86e-06	1.339	0.28081	1.06974	sex
LinJ.19_629559-630428	-4.7083	2.5e-06	-1.5842	0.33646	0.800344	sex
LinJ.21_81092-83718	-4.6642	3.1e-06	-1.557	0.33382	0.80628	sex
LinJ.24_420894-421941	-4.6407	3.47e-06	-1.8907	0.40742	0.908162	sex
LinJ.24_705038-706691	-4.6778	2.9e-06	-2.2328	0.47732	0.689269	sex
LinJ.24_774910-776265	-4.7253	2.3e-06	-2.1916	0.4638	0.659698	sex
LinJ.25_29365-32167	4.7217	2.34e-06	3.2776	0.69415	0.761896	sex
LinJ.25_705247-706846	-4.72	2.36e-06	-1.6812	0.35618	0.877221	sex
LinJ.28_1185990-1186719	5.3998	6.67e-08	0.96113	0.17799	1.14324	sex
LinJ.29_262347-263572	-5.1073	3.27e-07	-1.8055	0.35352	0.860595	sex
LinJ.31_1363690-1364227	-4.7194	2.37e-06	-0.90397	0.19154	1.53022	sex
LinJ.01_136975-140315	-4.7661	1.88e-06	-1.636	0.34325	0.755296	haemoglobin
LinJ.07_562115-562654	5.8101	6.24e-09	2.0683	0.35599	1.01709	haemoglobin
LinJ.17_12916-13745	4.86	1.17e-06	1.3397	0.27567	1.06974	haemoglobin
LinJ.19_629559-630428	-4.6074	4.08e-06	-1.5416	0.3346	0.800344	haemoglobin
LinJ.24_192880-194888	-4.625	3.75e-06	-2.2054	0.47684	0.842745	haemoglobin
LinJ.24_420894-421941	-4.6082	4.06e-06	-1.8779	0.40751	0.908162	haemoglobin
LinJ.24_474379-475610	-4.6061	4.1e-06	-1.1878	0.25787	0.758959	haemoglobin
LinJ.24_774910-776265	-4.6171	3.89e-06	-2.1546	0.46665	0.659698	haemoglobin
LinJ.25_705247-706846	-4.6915	2.71e-06	-1.6486	0.35141	0.877221	haemoglobin
LinJ.28_1185990-1186719	5.1529	2.57e-07	0.93824	0.18208	1.14324	haemoglobin
LinJ.29_262347-263572	-5.0222	5.11e-07	-1.7851	0.35544	0.860595	haemoglobin
LinJ.01_136975-140315	-4.8204	1.43e-06	-1.6816	0.34886	0.755296	HIV
LinJ.07_562115-562654	5.5829	2.37e-08	1.9935	0.35708	1.01709	HIV
LinJ.18_183796-185662	-4.6275	3.7e-06	-1.5279	0.33018	0.834033	HIV
LinJ.18_368244-370548	-4.6699	3.01e-06	-1.4841	0.31779	0.870345	HIV
LinJ.19_629559-630428	-4.6429	3.44e-06	-1.5562	0.33519	0.800344	HIV
LinJ.24_420894-421941	-4.6414	3.46e-06	-1.8898	0.40717	0.908162	HIV
LinJ.24_474379-475610	-4.6932	2.69e-06	-1.2442	0.2651	0.758959	HIV
LinJ.24_721749-732199	-4.8088	1.52e-06	-2.3313	0.48481	0.771735	HIV
LinJ.25_305519-308042	-4.7103	2.47e-06	-1.7655	0.37481	0.837145	HIV
LinJ.25_407255-409314	-4.6372	3.53e-06	-1.7518	0.37777	0.832082	HIV
LinJ.25_617203-619118	-4.9043	9.38e-07	-2.1112	0.43049	0.89235	HIV
LinJ.25_705247-706846	-4.9632	6.93e-07	-1.7884	0.36032	0.877221	HIV
LinJ.25_773708-775701	-4.6542	3.25e-06	-1.7966	0.38602	0.864374	HIV
LinJ.26_509264-514369	-4.8046	1.55e-06	-1.4925	0.31063	0.986771	HIV
LinJ.26_572481-573771	-4.9274	8.33e-07	-1.2017	0.24387	1.05374	HIV
LinJ.28_1185990-1186719	5.2124	1.86e-07	0.9458	0.18145	1.14324	HIV
LinJ.29_262347-263572	-5.229	1.7e-07	-1.8308	0.35013	0.860595	HIV
LinJ.29_451381-455723	-4.6395	3.49e-06	-2.0814	0.44863	0.874519	HIV
LinJ.01_136975-140315	-4.7768	1.78e-06	-1.7084	0.35765	0.755296	jaundice
LinJ.07_562115-562654	5.5871	2.31e-08	2.0014	0.35821	1.01709	jaundice
LinJ.24_705038-706691	-4.8067	1.53e-06	-2.287	0.47579	0.689269	jaundice
LinJ.28_1185990-1186719	5.119	3.07e-07	0.96335	0.18819	1.14324	jaundice
LinJ.29_262347-263572	-5.0212	5.13e-07	-1.8	0.35848	0.860595	jaundice
LinJ.01_136975-140315	-4.7601	1.94e-06	-1.6613	0.349	0.755296	leukocytes
LinJ.07_562115-562654	5.8221	5.81e-09	2.082	0.3576	1.01709	leukocytes
LinJ.17_12916-13745	4.7073	2.51e-06	1.3377	0.28417	1.06974	leukocytes
LinJ.24_420894-421941	-4.6136	3.96e-06	-1.9194	0.41603	0.908162	leukocytes
LinJ.24_705038-706691	-4.6244	3.76e-06	-2.2272	0.48163	0.689269	leukocytes
LinJ.24_774910-776265	-4.6064	4.1e-06	-2.1834	0.47398	0.659698	leukocytes
LinJ.28_1185990-1186719	5.396	6.81e-08	0.96408	0.17867	1.14324	leukocytes
LinJ.29_262347-263572	-5.0526	4.36e-07	-1.8013	0.35651	0.860595	leukocytes
LinJ.30_1311455-1313719	4.6411	3.47e-06	2.2754	0.49026	0.881202	leukocytes
LinJ.07_562115-562654	5.6864	1.3e-08	2.019	0.35506	1.01709	platelets
LinJ.24_192880-194888	-4.6009	4.21e-06	-2.1928	0.4766	0.842745	platelets
LinJ.24_420894-421941	-4.6021	4.18e-06	-1.8605	0.40427	0.908162	platelets
LinJ.25_705247-706846	-4.5891	4.45e-06	-1.6342	0.3561	0.877221	platelets
LinJ.26_166235-168051	-4.5937	4.36e-06	-1.384	0.30129	0.895402	platelets
LinJ.28_1185990-1186719	4.8634	1.15e-06	0.91357	0.18785	1.14324	platelets
LinJ.29_262347-263572	-4.9934	5.93e-07	-1.7683	0.35413	0.860595	platelets
LinJ.07_562115-562654	5.1829	2.18e-07	1.6876	0.32561	1.01709	bleeding.sites
LinJ.26_572481-573771	-4.7476	2.06e-06	-1.0243	0.21576	1.05374	bleeding.sites
LinJ.33_1478047-1480742	5.2219	1.77e-07	1.7814	0.34114	0.913579	bleeding.sites
LinJ.01_136975-140315	-4.6312	3.64e-06	-1.6591	0.35825	0.755296	vomiting
LinJ.07_562115-562654	5.7148	1.1e-08	2.05	0.35872	1.01709	vomiting
LinJ.17_12916-13745	4.6094	4.04e-06	1.308	0.28377	1.06974	vomiting
LinJ.24_420894-421941	-4.6301	3.66e-06	-1.8865	0.40744	0.908162	vomiting
LinJ.24_705038-706691	-4.5549	5.24e-06	-2.2117	0.48558	0.689269	vomiting
LinJ.24_774910-776265	-4.5781	4.69e-06	-2.1524	0.47015	0.659698	vomiting
LinJ.25_29365-32167	4.6346	3.58e-06	3.2091	0.69242	0.761896	vomiting
LinJ.28_1185990-1186719	5.1034	3.34e-07	0.94577	0.18532	1.14324	vomiting
LinJ.29_262347-263572	-4.9412	7.76e-07	-1.7947	0.36321	0.860595	vomiting
