# Supplementary material for: Parasite Genotype Is a Major Predictor of Mortality from Visceral Leishmaniasis
Source: mBio. 2022 Oct 12;13(6):e02068-22. doi: 10.1128/mbio.02068-22 (PMC9765272; doi:10.1128/mbio.02068-22)
Supplement: TABLE S1 [file mbio.02068-22-s0010.xlsx]

## Sheet: Sheet1
Supplementary table S1 - isolate details
VCF ID	York ID	Location (State)	Latitude	Longitude	Collection date	Sequencing date	Reads mapped to JCM5 reference (%)	Coverage	Total reads	Bioproject	Run accession	Sequencing reference
1255	52	Maranhão	05º 05' 39" S	42º 50' 12" W	2006-09-07	2016-08-11	98.99	52	16537486	PRJNA702997	SRR13744648	Grace et al. 2021
1661	53	Piauí	06º 46' 01" S	43º 01' 21" W	2016-08-11	2016-08-11	98.41	50	16160216	PRJNA702997	SRR13744637	Grace et al. 2021
1689	54	Maranhão	04º 37' 40" S	43º 28' 14" W	2016-08-11	2016-08-11	98.93	51	16496747	PRJNA702997	SRR13744626	Grace et al. 2021
1798	55	Piauí	03º 55' 41" S	41º 42' 33" W	2016-08-11	2016-08-11	98.9	52	16615464	PRJNA702997	SRR13744615	Grace et al. 2021
1801	56	Maranhão	04º 27' 19" S	43º 53' 08" W	2016-08-11	2016-08-11	98.56	47	15322926	PRJNA702997	SRR13744604	Grace et al. 2021
2008	57	Piauí	08º 34' 46" S	41º 25' 10" W	2016-08-11	2016-08-11	98.17	50	16395618	PRJNA702997	SRR13744593	Grace et al. 2021
2145	58	Piauí	06º 46' 01" S	43º 01' 21" W	2016-08-11	2016-08-11	98.46	59	18987129	PRJNA702997	SRR13744680	Grace et al. 2021
2492	59	Maranhão	04º 27' 19" S	43º 53' 08" W	2016-08-11	2016-08-11	98.39	56	18076558	PRJNA702997	SRR13744679	Grace et al. 2021
2525	60	Maranhão	05º 05' 39" S	42º 50' 12" W	2016-08-11	2016-08-11	99.17	61	19475949	PRJNA702997	SRR13744678	Grace et al. 2021
2527	61	Piauí	06º 12' 07" S	42º 08' 25" W	2016-08-11	2016-08-11	98.64	62	20078564	PRJNA702997	SRR13744677	Grace et al. 2021
2765	62	Piauí	05º 05' 21" S	42º 48' 07" W	2016-08-11	2016-08-11	99.11	38	12946775	PRJNA702997	SRR13744676	Grace et al. 2021
2914	63	Maranhão	04º 27' 19" S	43º 53' 08" W	2016-08-11	2016-08-11	98.25	59	19297357	PRJNA702997	SRR13744675	Grace et al. 2021
2959	64	Piauí	08º 10' 55" S	43º 47' 31" W	2016-08-11	2016-08-11	99.11	52	16546738	PRJNA702997	SRR13744674	Grace et al. 2021
3097	65	Maranhão	04º 27' 19" S	43º 53' 08" W	2016-08-11	2016-08-11	96.51	45	15280450	PRJNA702997	SRR13744673	Grace et al. 2021
3113	66	Maranhão	04º 27' 19" S	43º 53' 08" W	2016-08-11	2016-08-11	96.43	56	18911557	PRJNA702997	SRR13744672	Grace et al. 2021
3130	67	Piauí	05º 05' 21" S	42º 48' 07" W	2016-08-11	2016-08-11	97.83	53	17527636	PRJNA702997	SRR13744671	Grace et al. 2021
3144	68	Piauí	05º 05' 21" S	42º 48' 07" W	2016-08-11	2016-08-11	97.34	30	10360405	PRJNA702997	SRR13744669	Grace et al. 2021
3148	69	Maranhão	04º 34' 08" S	44º 35' 31" W	2016-08-11	2016-08-11	97.5	58	18890738	PRJNA702997	SRR13744668	Grace et al. 2021
3149	70	Maranhão	05º 05' 39" S	42º 50' 12" W	2016-08-11	2016-08-11	97.31	50	16369213	PRJNA702997	SRR13744667	Grace et al. 2021
3151	71	Piauí	05º 05' 21" S	42º 48' 07" W	2016-08-11	2016-08-11	96.5	58	19408653	PRJNA702997	SRR13744666	Grace et al. 2021
3153	72	Piauí	06º 07' 08" S	41º 47' 35" W	2016-08-11	2016-08-11	97.98	36	12134798	PRJNA702997	SRR13744665	Grace et al. 2021
3167	73	Piauí	04º 14' 40" S	42º 17' 40" W	2016-08-11	2016-08-11	97.03	48	15750336	PRJNA702997	SRR13744664	Grace et al. 2021
3169	74	Piauí	09º 09' 57" S	42º 52' 27" W	2016-08-11	2016-08-11	95.16	45	15109921	PRJNA702997	SRR13744663	Grace et al. 2021
3170	75	Maranhão	04º 43' 42" S	44º 19' 37" W	2016-08-11	2016-08-11	93.56	32	11267791	PRJNA702997	SRR13744662	Grace et al. 2021
3171	76	Piauí	05º 05' 21" S	42º 48' 07" W	2016-08-11	2016-08-11	98.06	38	12754525	PRJNA702997	SRR13744661	Grace et al. 2021
3172	77	Piauí	05º 05' 21" S	42º 48' 07" W	2016-08-11	2016-08-11	97.61	55	18140794	PRJNA702997	SRR13744660	Grace et al. 2021
3175	78	Maranhão	04º 27' 19" S	43º 53' 08" W	2016-08-11	2016-08-11	96.96	41	13801010	PRJNA702997	SRR13744658	Grace et al. 2021
3181	79	Maranhão	06º 29' 42" S	43º 42' 08" W	2016-08-11	2016-08-11	96.52	42	14144414	PRJNA702997	SRR13744657	Grace et al. 2021
3182	80	Maranhão	04º 35' 04" S	44º 45' 52" W	2016-08-11	2016-08-11	96.31	44	14994382	PRJNA702997	SRR13744656	Grace et al. 2021
3186	83	Piauí	09º 45' 14" S	45º 18' 14" W	2016-08-11	2016-08-11	98.15	55	17832373	PRJNA702997	SRR13744655	Grace et al. 2021
3187	84	Piauí	04º 01' 30" S	42º 04' 30" W	2016-08-11	2016-08-11	98.31	56	18060908	PRJNA702997	SRR13744654	Grace et al. 2021
3191	85	Piauí	03° 58′ 39″ S	42° 37′ 7″ W	2016-08-11	2016-08-11	96.71	47	15900785	PRJNA702997	SRR13744653	Grace et al. 2021
3200	86	Piauí	05º 05' 21" S	42º 48' 07" W	2016-08-11	2016-08-11	96.78	63.5	20679236	PRJNA702997	SRR13744652	Grace et al. 2021
3206	87	Piauí	05º 05' 21" S	42º 48' 07" W	2016-08-11	2016-08-11	93.19	49	17487309	PRJNA702997	SRR13744651	Grace et al. 2021
3209	88	Piauí	09º 04' 28" S	44º 21' 31" W	2016-08-11	2016-08-11	97.83	51	16638143	PRJNA702997	SRR13744650	Grace et al. 2021
3216	89	Maranhão	04º 51' 32" S	43º 21' 22" W	2016-08-11	2016-08-11	98.22	38	12472909	PRJNA702997	SRR13744649	Grace et al. 2021
3223	90	Piauí	5° 33′ 47″ S	42° 37′ 0″ W	2016-08-11	2016-08-11	97.6	44	14407519	PRJNA702997	SRR13744647	Grace et al. 2021
3248	49	Maranhão	06º 01' 33" S	44º 14' 57" W	2016-08-11	2016-08-11	99.43	51	16269458	PRJNA702997	SRR13744646	Grace et al. 2021
3388	50	Maranhão	05º 44' 00" S	44º 09' 30" W	2016-08-11	2016-08-11	98.66	51	16654851	PRJNA702997	SRR13744645	Grace et al. 2021
3800	91	Piauí	05º 05' 21" S	42º 48' 07" W	2016-08-11	2016-08-11	98.19	61	19916123	PRJNA702997	SRR13744644	Grace et al. 2021
3967	81	Piauí	07º 04' 37" S	41º 28' 01" W	2016-08-11	2016-08-11	99.01	44	14207715	PRJNA702997	SRR13744643	Grace et al. 2021
5570	82	Maranhão	03º 56' 32" S	42º 55' 30" W	2016-08-11	2016-08-11	98.72	45	14629688	PRJNA702997	SRR13744642	Grace et al. 2021
5745	51	Piauí	05º 05' 21" S	42º 48' 07" W	2016-08-11	2016-08-11	96.3	49	19212875	PRJNA702997	SRR13744641	Grace et al. 2021
3400P	752	Maranhão	04º 33' 00" S	45º 07' 00" W	2016-08-11	2016-08-11	94.96	56	13888717	PRJNA781413	SRR16972344	this study
6954P	145	Piauí	05º 05' 21" S	42º 48' 07" W	22/05/2017	15/11/2017	94.72	37	10072503	PRJNA781413	SRR16972343	this study
6987P	146	Piauí	05º 05' 21" S	42º 48' 07" W	28/06/2017	15/11/2017	92.96	45	12349878	PRJNA781413	SRR16972342	this study
6988P	147	Piauí	05º 05' 21" S	42º 48' 07" W	28/06/2017	15/11/2017	98.21	39	10130254	PRJNA781413	SRR16972341	this study
6998P	148	Maranhão	05º 50' 14" S	43º 50' 01" W	2017-04-07	15/11/2017	95.25	36	10090367	PRJNA781413	SRR16972340	this study
7005P	149	Piauí	05º 05' 21" S	42º 48' 07" W	2017-12-07	15/11/2017	91.95	55	14940768	PRJNA781413	SRR16972339	this study
7010P	151	Maranhão	04º 27' 19" S	43º 53' 08" W	17/07/2017	15/11/2017	93.9	22	6026673	PRJNA781413	SRR16972338	this study
7019P	155	Piauí	05º 05' 21" S	42º 48' 07" W	26/07/2017	15/11/2017	94.41	22	6396070	PRJNA781413	SRR16972337	this study
7021P	154	Piauí	05º 05' 21" S	42º 48' 07" W	28/07/2017	15/11/2017	92.9	44	11575069	PRJNA781413	SRR16972336	this study
7023P	156	Piauí	05º 05' 21" S	42º 48' 07" W	2017-02-08	15/11/2017	94.68	30	8607581	PRJNA781413	SRR16972335	this study
7047P	164	Maranhão	05º 05' 39" S	42º 50' 12" W	17/08/2017	15/11/2017	86.58	51	13295693	PRJNA781413	SRR16972334	this study
7049P	166	Piauí	05º 05' 21" S	42º 48' 07" W	18/08/2017	15/11/2017	92.11	54	13236154	PRJNA781413	SRR16972333	this study
7051P	168	Maranhão	05º 05' 39" S	42º 50' 12" W	18/08/2017	15/11/2017	88.96	38	10276497	PRJNA781413	SRR16972332	this study
7079P	177	Piauí	04º 16' 24" S	41º 46' 37" W	18/09/2017	15/11/2017	43.32	56	29056800	PRJNA781413	SRR16972331	this study
7081P	178	São Paulo	23º 05' 26" S	45º 11' 25" W	19/09/2017	15/11/2017	96.93	53	12872569	PRJNA781413	SRR16972325	this study
7091P	180	Piauí	10º 08' 12" S	43º 56' 55" W	26/09/2017	15/11/2017	91.85	98	24105973	PRJNA781413	SRR16972326	this study
7099P	184	Piauí	05º 02' 17" S	42º 27' 36" W	2017-04-10	15/11/2017	88.53	67	18009794	PRJNA781413	SRR16972327	this study
7108P	753	Piauí	05º 05' 21" S	42º 48' 07" W	2017-10-10	2018-05-04	78.49	57	17122603	PRJNA781413	SRR16972328	this study
7113P	754	Piauí	09º 00' 55" S	42º 41' 58" W	23/10/2017	2018-05-04	82.02	42	12139005	PRJNA781413	SRR16972329	this study
7117P	755	Piauí	05º 05' 21" S	42º 48' 07" W	24/10/2017	2018-05-04	92.72	42	10542171	PRJNA781413	SRR16972330	this study
7118P	756	Maranhão	04º 23' 00" S	44º 20' 00" W	13/10/2017	2018-05-04	93.75	66	16418300	PRJNA781413	SRR16972309	this study
7121P	757	Piauí	06º 14' 16" S	42º 41' 18" W	26/10/2017	2018-05-04	78.72	40	11926062	PRJNA781413	SRR16972310	this study
7122P	758	Maranhão	05º 05' 39" S	42º 50' 12" W	27/10/2017	2018-05-04	92.57	78	19263151	PRJNA702997	SRR13744640	Grace et al. 2021
7124P	759	Maranhão	05º 05' 39" S	42º 50' 12" W	30/10/2017	2018-05-04	96.87	71	17014391	PRJNA702997	SRR13744639	Grace et al. 2021
7128P	760	Piauí	5° 33′ 47″ S	42° 37′ 0″ W	2017-01-11	2018-05-04	86.63	42	11427461	PRJNA702997	SRR13744638	Grace et al. 2021
7131P	761	Piauí	05º 05' 21" S	42º 48' 07" W	2017-03-11	2018-05-04	92.52	46	11296842	PRJNA702997	SRR13744636	Grace et al. 2021
7135P	762	Maranhão	05º 05' 39" S	42º 50' 12" W	2017-09-11	2018-05-04	42.56	32	17739373	PRJNA702997	SRR13744635	Grace et al. 2021
7136P	763	Piauí	10º 02' 11" S	44º 18' 22" W	2017-09-11	2018-05-04	94.33	68	16300012	PRJNA702997	SRR13744634	Grace et al. 2021
7140P	764	Piauí	06º 14' 16" S	42º 41' 18" W	2017-10-11	2018-05-04	84.48	36	10146360	PRJNA702997	SRR13744633	Grace et al. 2021
7145P	765	Piauí	08º 05' 48" S	43º 39' 49" W	16/11/2017	2018-05-04	63.33	30	11429456	PRJNA702997	SRR13744632	Grace et al. 2021
7147P	766	Piauí	05º 19' 20" S	41º 33' 09" W	16/11/2017	2018-05-04	94.16	55	13276970	PRJNA702997	SRR13744631	Grace et al. 2021
7148P	767	Piauí	05º 55' 46" S	42º 43' 07" W	2017-08-11	2018-05-04	94.72	83	19693327	PRJNA702997	SRR13744630	Grace et al. 2021
7149P	768	Maranhão	05º 05' 39" S	42º 50' 12" W	21/11/2017	2018-05-04	93.19	58	14340601	PRJNA702997	SRR13744629	Grace et al. 2021
7159P	769	Piauí	03º 28' 19" S	41º 33' 27" W	28/11/2017	2018-05-04	48.59	35	17146773	PRJNA702997	SRR13744628	Grace et al. 2021
7161P	771	Piauí	05º 15' 04" S	42º 12' 37" W	29/11/2017	2018-05-04	95.26	46	11277992	PRJNA702997	SRR13744625	Grace et al. 2021
7162P	772	Maranhão	06º 36' 06" S	44º 04' 36" W	29/11/2017	2018-05-04	94.31	47	11520194	PRJNA702997	SRR13744624	Grace et al. 2021
7166P	773	Piauí	07º 33' 30" S	45º 14' 32" W	30/11/2017	2018-05-04	75.61	43	13114773	PRJNA702997	SRR13744623	Grace et al. 2021
7170P	775	Piauí	09º 04' 28" S	44º 21' 31" W	2017-06-12	2018-05-04	92.14	29	7449683	PRJNA702997	SRR13744621	Grace et al. 2021
7171P	776	Piauí	06º 14' 16" S	42º 41' 18" W	2017-06-12	2018-05-04	93.1	75	18654416	PRJNA702997	SRR13744620	Grace et al. 2021
7172P	777	Maranhão	04º 15' 24" S	43º 00' 46" W	2017-06-12	2018-05-04	95.98	40	9810484	PRJNA702997	SRR13744619	Grace et al. 2021
7176P	778	Piauí	04º 16' 24" S	41º 46' 37" W	2017-12-12	2018-05-04	94.98	71	17322148	PRJNA702997	SRR13744618	Grace et al. 2021
7191P	779	Piauí	05º 40' 50" S	42º 44' 19" W	28/12/2017	2018-05-04	72.86	35	11210459	PRJNA702997	SRR13744617	Grace et al. 2021
7196P	782	Maranhão	04º 27' 19" S	43º 53' 08" W	2018-02-01	2018-05-04	88.18	54	65670	PRJNA702997	SRR13744613	Grace et al. 2021
7205P	783	Maranhão	05º 06' 50" S	43º 48' 36" W	2018-11-01	2018-05-04	44.09	35	19105496	PRJNA702997	SRR13744612	Grace et al. 2021
7216P	784	Maranhão	04º 27' 19" S	43º 53' 08" W	22/01/2018	2018-05-04	89.23	88	22438454	PRJNA702997	SRR13744611	Grace et al. 2021
7223P	785	Piauí	06º 14' 28" S	42º 51' 17" W	26/01/2018	2018-05-04	75.48	45	14021771	PRJNA702997	SRR13744610	Grace et al. 2021
7226P	786	Piauí	09° 20′ 15″ S	42° 25′ 49″ W	30/01/2018	2018-05-04	52.5	25	11739197	PRJNA702997	SRR13744609	Grace et al. 2021
7234P	787	Piauí	06º 46' 01" S	43º 01' 21" W	15/01/2018	2018-05-04	96.8	41	9714101	PRJNA702997	SRR13744608	Grace et al. 2021
7235P	788	Piauí	03º 10' 30" S	41º 52' 01" W	20/02/2018	2018-05-04	96.97	93	22501776	PRJNA702997	SRR13744607	Grace et al. 2021
7242P	789	Piauí	09º 13' 50" S	43º 07' 40" W	23/02/2018	2018-05-04	68.05	28	10128097	PRJNA702997	SRR13744606	Grace et al. 2021
7244P	790	Pará	05º 22' 07" S	49º 07' 04" W	27/02/2018	2018-05-04	53.85	33	15245738	PRJNA702997	SRR13744605	Grace et al. 2021
7272P	791	Maranhão	05º 05' 39" S	42º 50' 12" W	28/03/2018	2018-05-04	96.45	56	13691358	PRJNA702997	SRR13744603	Grace et al. 2021
M01	1001	Maranhão	2°32'26.1"S	44°15'55.9"W	27/07/2018	2020-10-06	92.32	44	12612524	PRJNA781413	SRR16972311	this study
M02	1002	Maranhão	2°32'26.1"S	44°15'55.9"W	27/07/2018	2020-10-06	88.46	42	12853164	PRJNA781413	SRR16972312	this study
M03	1003	Maranhão	3°39'51.8"S	45°23'01.7"W	30/07/2018	2020-10-06	68.24	40	15063910	PRJNA781413	SRR16972313	this study
M04	1004	Maranhão	2°32'26.1"S	44°15'55.9"W	30/07/2018	2020-10-06	91.96	56	15159638	PRJNA781413	SRR16972314	this study
M05	1005	Maranhão	2°53'42.0"S	44°52'49.1"W	25/10/2018	2020-10-06	87.66	56	15895534	PRJNA781413	SRR16972315	this study
M06	1006	Maranhão	3°39'09.6"S	43°06'45.6"W	2018-01-11	2020-10-06	87.69	56	16070440	PRJNA781413	SRR16972316	this study
M07	771	Maranhão	4°52'46.1"S	44°41'35.0"W	2019-08-05	2020-10-06	87.43	42	11278530	PRJNA781413	SRR16972317	this study
M08	1008	Maranhão	2°32'26.1"S	44°15'55.9"W	13/06/2019	2020-10-06	91.39	36	9577404	PRJNA781413	SRR16972318	this study
M09	1009	Maranhão	3°39'51.8"S	45°23'01.7"W	2019-02-10	2020-10-06	94.27	34	9572178	PRJNA781413	SRR16972319	this study
M10	1010	Maranhão	7°32'26.8"S	46°02'53.8"W	2019-07-10	2020-10-06	89.87	54	15535852	PRJNA781413	SRR16972320	this study
M11	1011	Maranhão	2°32'26.1"S	44°15'55.9"W	2019-08-11	2020-10-06	94.16	76	18855858	PRJNA781413	SRR16972321	this study
M13	1013	Maranhão	3°43'46.7"S	43°18'24.1"W	20/11/2019	2020-10-06	90.99	56	14843212	PRJNA781413	SRR16972322	this study
M14	1014	Maranhão	2°32'39.8"S	44°03'49.0"W	27/11/2019	2020-10-06	93.71	76	18877936	PRJNA781413	SRR16972323	this study
M15	1015	Maranhão	2°32'26.1"S	44°15'55.9"W	2019-10-12	2020-10-06	96.28	60	15156434	PRJNA781413	SRR16972324	this study
